# Supplementary material for: Revisiting 2‑Substituted-4(1H)‑Quinolones for Targeting the Plasmodium falciparum Cytochrome bc1 Complex
Source: J Med Chem. 2026 Jun 10;69(12):14114–39. doi: 10.1021/acs.jmedchem.5c03295 (PMC13312456; doi:10.1021/acs.jmedchem.5c03295)
Supplement: Supplementary file 1 [file jm5c03295_si_001.csv]

Compound	HLQ	SMILES	D6	Dd2	D1	Tm90-C2B
1a	HLQ-102	O=C1C(C)=C(C2=CC=C(OC3=CC=C(OC(F)(F)F)C=C3)C=C2)NC4=CC(OC)=C(Cl)C=C41	0.6	0.8	>250	0.6
1b	HLQ-127	O=C1C(C)=C(C2=CC=C(OC3=CC=C(OC(F)(F)F)C=C3)C=C2)NC4=CC(F)=CC(F)=C41	16.3	32.4	32.4	41.2
1c	HLQ-125	O=C1C(C)=C(C2=CC=C(OC3=CC=C(OC(F)(F)F)C=C3)C=C2)NC4=CC=CC=C41	26.6	56.8	56	32.8
1d	HLQ-135	O=C1C(C)=C(C2=CC=C(OC3=CC=C(OC(F)(F)F)C=C3)C=C2)NC4=CC(OC)=CC=C41	4	7.3	3.2	2.2
1e	HLQ-133	O=C1C(C)=C(C2=CC=C(OC3=CC=C(OC(F)(F)F)C=C3)C=C2)NC4=CC(OC)=C(F)C=C41	0.7	1.8	13	0.3
1f	HLQ-142	O=C1C(C)=C(C2=CC=C(OC3=CC=C(OC(F)(F)F)C=C3)C=C2)NC4=CC=C(F)C=C41	43.2	91.2	>250	58.2
1g	HLQ-141	O=C1C(C)=C(C2=CC=C(OC3=CC=C(OC(F)(F)F)C=C3)C=C2)NC4=CC=C(Cl)C=C41	50.4	134.4	>250	34.8
1h	HLQ-143	O=C1C(C)=C(C2=CC=C(OC3=CC=C(OC(F)(F)F)C=C3)C=C2)NC4=CC=C(Br)C=C41	>250	>250	>250	63.6
1i	HLQ-164	O=C1C(C)=C(C2=CC=C(OC3=CC=C(OC(F)(F)F)C=C3)C=C2)NC4=CC(Cl)=CC=C41	42.4	57.7	30.8	28.4
1j	HLQ-174	O=C1C(C)=C(C2=CC=C(OC3=CC=C(OC(F)(F)F)C=C3)C=C2)NC4=C(F)C=C(F)C=C41	>250	>250	>250	>250
1k	HLQ-175	O=C1C(C)=C(C2=CC=C(OC3=CC=C(OC(F)(F)F)C=C3)C=C2)NC4=CC(Cl)=C(OC)C=C41	>250	>250	>250	>250
22a	HLQ-108	O=C1C(C)=C(C2=CC=C(Br)C=C2)NC3=CC(OC)=C(Cl)C=C31	8.8	18.1	>250	7.1
25a	HLQ-168	O=C1C(C)=C(C2=CC=C(CC3=CC=C(OC(F)(F)F)C=C3)C=C2)NC4=CC(OC)=C(Cl)C=C41	0.6	0.8	>250	0.6
25b	HLQ-172	O=C1C(C)=C(C2=CC=C(CC3=CC=C(OC(F)(F)F)C=C3)C=C2)NC4=CC(F)=CC(F)=C41	5.4	15.7	12.5	28.5
25c	HLQ-167	O=C1C(C)=C(C2=CC=C(CC3=CC=C(OC(F)(F)F)C=C3)C=C2)NC4=CC=CC=C41	16.4	45.3	39.3	25.5
25e	HLQ-169	O=C1C(C)=C(C2=CC=C(CC3=CC=C(OC(F)(F)F)C=C3)C=C2)NC4=CC(OC)=C(F)C=C41	0.2	3.2	9.3	0.1
25i	CK-2-68	O=C1C(C)=C(C2=CC=C(CC3=CC=C(OC(F)(F)F)C=C3)C=C2)NC4=CC(Cl)=CC=C41	17.3	44.6	16.4	30
2a	HLQ-105	O=C1C(C)=C(C2=CC=C(C3=CC=C(OC(F)(F)F)C=C3)C=C2)NC4=CC(OC)=C(Cl)C=C41	2.2	3.3	>250	4.3
2b	HLQ-128	O=C1C(C)=C(C2=CC=C(C3=CC=C(OC(F)(F)F)C=C3)C=C2)NC4=CC(F)=CC(F)=C41	51.1	106.2	86.1	72.9
2c	HLQ-126	O=C1C(C)=C(C2=CC=C(C3=CC=C(OC(F)(F)F)C=C3)C=C2)NC4=C1C=CC=C4	55.9	92.2	115.8	39.5
2d	HLQ-132	O=C1C(C)=C(C2=CC=C(C3=CC=C(OC(F)(F)F)C=C3)C=C2)NC4=CC(OC)=CC=C41	4.8	8.9	3.5	2.8
2e	HLQ-147	O=C1C(C)=C(C2=CC=C(C3=CC=C(OC(F)(F)F)C=C3)C=C2)NC4=CC(OC)=C(F)C=C41	3.3	5.3	21.8	3.4
2i	HLQ-165	O=C1C(C)=C(C2=CC=C(C3=CC=C(OC(F)(F)F)C=C3)C=C2)NC4=CC(Cl)=CC=C41	90.3	>250	42	52.9
6	HLQ-120	O=C1C=C(CCCCCCC)NC2=CC(OC)=C(Cl)C=C21	24.5	36.2	>250	8.7
9a	HLQ-119	O=C1C(C)=C(CCCCCCC)NC2=CC(OC)=C(Cl)C=C21	1.1	1.9	120.1	0.3
9b	HLQ-118	O=C1C(C)=C(CCCCCCC)NC2=CC(F)=CC(F)=C21	1.7	2.5	4	66.9
14	HLQ-101	O=C1C=C(C2=CC=C(OC3=CC=C(OC(F)(F)F)C=C3)C=C2)NC4=CC(OC)=C(Cl)C=C41	25.8	39.2	>250	17.4
19	HLQ-107	O=C1C=C(C2=CC=C(Br)C=C2)NC3=CC(OC)=C(Cl)C=C31	106.6	118.1	>250	63.2
27	HLQ-104	O=C1C=C(C2=CC=C(C3=CC=C(OC(F)(F)F)C=C3)C=C2)NC4=CC(OC)=C(Cl)C=C41	17.8	25	>250	17.5
30	HLQ-140	O=C1C(C)=C(C2=CC=C(C3=CC=CC(OC(F)(F)F)=C3)C=C2)NC4=CC(OC)=C(Cl)C=C41	10.8	13.8	>250	14.6
31	HLQ-130	CC1=C(OCOC(OCC)=O)C2=CC(Cl)=C(OC)C=C2N=C1C3=CC=C(OC4=CC=C(OC(F)(F)F)C=C4)C=C3	3	5.6	>250	2.6
33	HLQ-103	O=C1C(C)=C(C2=CC=C(OC3=CC=C(OC(F)(F)F)C=C3)C=C2)N(O)C4=CC(OC)=C(Cl)C=C41	6.5	9.1	>250	2.5
34	HLQ-114	CC1=C(OCOC(OCC)=O)C2=C(N=C1C3=CC=C(C4=CC=C(OC(F)(F)F)C=C4)C=C3)C=C(OC)C(Cl)=C2	20.8	43.2	>250	14.5
36	HLQ-106	O=C1C(C)=C(C2=CC=C(C3=CC=C(OC(F)(F)F)C=C3)C=C2)N(O)C4=CC(OC)=C(Cl)C=C41	3.2	8.5	>250	3.3
