# Supplementary material for: Revisiting 2‑Substituted-4(1H)‑Quinolones for Targeting the Plasmodium falciparum Cytochrome bc1 Complex
Source: J Med Chem. 2026 Jun 10;69(12):14114–39. doi: 10.1021/acs.jmedchem.5c03295 (PMC13312456; doi:10.1021/acs.jmedchem.5c03295)
Supplement: Supplementary file 2 [file jm5c03295_si_002.pdb]

ATOM      1  N   ILE A   6     264.032 252.079 218.014  1.00  0.70           N1+
ATOM      2  CA  ILE A   6     265.314 252.629 217.452  1.00  0.70           C  
ATOM      3  C   ILE A   6     265.140 253.581 216.274  1.00  0.70           C  
ATOM      4  O   ILE A   6     265.676 254.679 216.300  1.00  0.70           O  
ATOM      5  CB  ILE A   6     266.284 251.481 217.178  1.00  0.70           C  
ATOM      6  CG1 ILE A   6     266.609 250.719 218.490  1.00  0.70           C  
ATOM      7  CG2 ILE A   6     267.584 252.053 216.571  1.00  0.70           C  
ATOM      8  CD1 ILE A   6     267.358 249.404 218.259  1.00  0.70           C  
ATOM      9  HA  ILE A   6     265.750 253.277 218.212  1.00  0.70           H  
ATOM     10  HB  ILE A   6     265.823 250.783 216.479  1.00  0.70           H  
ATOM     11 HG12 ILE A   6     267.225 251.362 219.119  1.00  0.70           H  
ATOM     12 HG13 ILE A   6     265.673 250.498 219.002  1.00  0.70           H  
ATOM     13 HG21 ILE A   6     268.038 252.750 217.276  1.00  0.70           H  
ATOM     14 HG22 ILE A   6     267.353 252.575 215.642  1.00  0.70           H  
ATOM     15 HG23 ILE A   6     268.279 251.238 216.366  1.00  0.70           H  
ATOM     16 HD11 ILE A   6     268.298 249.607 217.747  1.00  0.70           H  
ATOM     17 HD12 ILE A   6     266.747 248.740 217.647  1.00  0.70           H  
ATOM     18 HD13 ILE A   6     267.562 248.929 219.218  1.00  0.70           H  
ATOM     19  H1  ILE A   6     264.240 251.462 218.786  1.00  0.70           H  
ATOM     20  H2  ILE A   6     263.542 251.566 217.295  1.00  0.70           H  
ATOM     21  H3  ILE A   6     263.453 252.840 218.338  1.00  0.70           H  
ATOM     22  N   ASN A   7     264.354 253.236 215.231  1.00  0.70           N  
ATOM     23  CA  ASN A   7     264.146 254.103 214.066  1.00  0.70           C  
ATOM     24  C   ASN A   7     263.580 255.492 214.395  1.00  0.70           C  
ATOM     25  O   ASN A   7     264.084 256.501 213.916  1.00  0.70           O  
ATOM     26  CB  ASN A   7     263.265 253.370 213.017  1.00  0.70           C  
ATOM     27  CG  ASN A   7     264.000 252.116 212.542  1.00  0.70           C  
ATOM     28  ND2 ASN A   7     263.267 251.177 211.907  1.00  0.70           N  
ATOM     29  OD1 ASN A   7     265.197 251.950 212.775  1.00  0.70           O  
ATOM     30  H   ASN A   7     263.888 252.340 215.254  1.00  0.70           H  
ATOM     31  HA  ASN A   7     265.135 254.300 213.651  1.00  0.70           H  
ATOM     32  HB2 ASN A   7     263.081 254.029 212.169  1.00  0.70           H  
ATOM     33  HB3 ASN A   7     262.315 253.087 213.470  1.00  0.70           H  
ATOM     34 HD21 ASN A   7     263.699 250.314 211.611  1.00  0.70           H  
ATOM     35 HD22 ASN A   7     262.286 251.338 211.728  1.00  0.70           H  
ATOM     36  N   LEU A   8     262.587 255.582 215.305  1.00  0.71           N  
ATOM     37  CA  LEU A   8     262.122 256.845 215.872  1.00  0.71           C  
ATOM     38  C   LEU A   8     263.207 257.655 216.598  1.00  0.71           C  
ATOM     39  O   LEU A   8     263.293 258.864 216.401  1.00  0.71           O  
ATOM     40  CB  LEU A   8     260.958 256.557 216.854  1.00  0.71           C  
ATOM     41  CG  LEU A   8     259.630 256.142 216.187  1.00  0.71           C  
ATOM     42  CD1 LEU A   8     258.617 255.666 217.237  1.00  0.71           C  
ATOM     43  CD2 LEU A   8     259.026 257.305 215.392  1.00  0.71           C  
ATOM     44  H   LEU A   8     262.141 254.729 215.611  1.00  0.71           H  
ATOM     45  HA  LEU A   8     261.814 257.452 215.021  1.00  0.71           H  
ATOM     46  HB2 LEU A   8     261.268 255.751 217.519  1.00  0.71           H  
ATOM     47  HB3 LEU A   8     260.772 257.446 217.460  1.00  0.71           H  
ATOM     48  HG  LEU A   8     259.851 255.322 215.504  1.00  0.71           H  
ATOM     49 HD11 LEU A   8     258.393 256.483 217.923  1.00  0.71           H  
ATOM     50 HD12 LEU A   8     259.038 254.829 217.794  1.00  0.71           H  
ATOM     51 HD13 LEU A   8     257.701 255.347 216.740  1.00  0.71           H  
ATOM     52 HD21 LEU A   8     258.802 258.130 216.068  1.00  0.71           H  
ATOM     53 HD22 LEU A   8     258.108 256.975 214.905  1.00  0.71           H  
ATOM     54 HD23 LEU A   8     259.738 257.638 214.637  1.00  0.71           H  
ATOM     55  N   VAL A   9     264.048 257.004 217.410  1.00  0.69           N  
ATOM     56  CA  VAL A   9     265.178 257.649 218.096  1.00  0.69           C  
ATOM     57  C   VAL A   9     266.108 258.320 217.089  1.00  0.69           C  
ATOM     58  O   VAL A   9     266.437 259.495 217.235  1.00  0.69           O  
ATOM     59  CB  VAL A   9     265.946 256.626 218.953  1.00  0.69           C  
ATOM     60  CG1 VAL A   9     267.225 257.195 219.579  1.00  0.69           C  
ATOM     61  CG2 VAL A   9     265.057 256.054 220.067  1.00  0.69           C  
ATOM     62  H   VAL A   9     263.934 256.015 217.537  1.00  0.69           H  
ATOM     63  HA  VAL A   9     264.798 258.434 218.752  1.00  0.69           H  
ATOM     64  HB  VAL A   9     266.230 255.799 218.298  1.00  0.69           H  
ATOM     65 HG11 VAL A   9     266.987 258.069 220.186  1.00  0.69           H  
ATOM     66 HG12 VAL A   9     267.940 257.484 218.808  1.00  0.69           H  
ATOM     67 HG13 VAL A   9     267.698 256.444 220.212  1.00  0.69           H  
ATOM     68 HG21 VAL A   9     264.746 256.860 220.735  1.00  0.69           H  
ATOM     69 HG22 VAL A   9     265.617 255.320 220.647  1.00  0.69           H  
ATOM     70 HG23 VAL A   9     264.171 255.577 219.655  1.00  0.69           H  
ATOM     71  N   LYS A  10     266.479 257.606 216.018  1.00  0.64           N  
ATOM     72  CA  LYS A  10     267.282 258.181 214.957  1.00  0.64           C  
ATOM     73  C   LYS A  10     266.616 259.336 214.216  1.00  0.64           C  
ATOM     74  O   LYS A  10     267.246 260.353 213.930  1.00  0.64           O  
ATOM     75  CB  LYS A  10     267.705 257.086 213.955  1.00  0.64           C  
ATOM     76  CG  LYS A  10     268.661 256.056 214.575  1.00  0.64           C  
ATOM     77  CD  LYS A  10     269.108 254.985 213.570  1.00  0.64           C  
ATOM     78  CE  LYS A  10     270.147 254.028 214.162  1.00  0.64           C  
ATOM     79  NZ  LYS A  10     270.531 253.003 213.166  1.00  0.64           N1+
ATOM     80  H   LYS A  10     266.166 256.650 215.930  1.00  0.64           H  
ATOM     81  HA  LYS A  10     268.156 258.607 215.449  1.00  0.64           H  
ATOM     82  HB2 LYS A  10     266.812 256.568 213.606  1.00  0.64           H  
ATOM     83  HB3 LYS A  10     268.203 257.560 213.109  1.00  0.64           H  
ATOM     84  HG2 LYS A  10     269.544 256.578 214.945  1.00  0.64           H  
ATOM     85  HG3 LYS A  10     268.154 255.565 215.406  1.00  0.64           H  
ATOM     86  HD2 LYS A  10     269.542 255.479 212.701  1.00  0.64           H  
ATOM     87  HD3 LYS A  10     268.236 254.408 213.262  1.00  0.64           H  
ATOM     88  HE2 LYS A  10     269.724 253.537 215.038  1.00  0.64           H  
ATOM     89  HE3 LYS A  10     271.031 254.594 214.454  1.00  0.64           H  
ATOM     90  HZ1 LYS A  10     269.714 252.476 212.893  1.00  0.64           H  
ATOM     91  HZ2 LYS A  10     271.214 252.379 213.571  1.00  0.64           H  
ATOM     92  HZ3 LYS A  10     270.927 253.454 212.354  1.00  0.64           H  
ATOM     93  N   ALA A  11     265.317 259.228 213.928  1.00  0.67           N  
ATOM     94  CA  ALA A  11     264.562 260.292 213.269  1.00  0.67           C  
ATOM     95  C   ALA A  11     264.453 261.576 214.123  1.00  0.67           C  
ATOM     96  O   ALA A  11     264.589 262.673 213.585  1.00  0.67           O  
ATOM     97  CB  ALA A  11     263.156 259.749 212.932  1.00  0.67           C  
ATOM     98  H   ALA A  11     264.837 258.359 214.122  1.00  0.67           H  
ATOM     99  HA  ALA A  11     265.110 260.553 212.350  1.00  0.67           H  
ATOM    100  HB1 ALA A  11     262.626 259.486 213.847  1.00  0.67           H  
ATOM    101  HB2 ALA A  11     263.237 258.865 212.300  1.00  0.67           H  
ATOM    102  HB3 ALA A  11     262.589 260.519 212.409  1.00  0.67           H  
ATOM    103  N   HIS A  12     264.236 261.457 215.441  1.00  0.60           N  
ATOM    104  CA  HIS A  12     263.859 262.580 216.322  1.00  0.60           C  
ATOM    105  C   HIS A  12     264.955 263.087 217.268  1.00  0.60           C  
ATOM    106  O   HIS A  12     264.787 264.172 217.824  1.00  0.60           O  
ATOM    107  CB  HIS A  12     262.578 262.222 217.093  1.00  0.60           C  
ATOM    108  CG  HIS A  12     261.355 262.135 216.217  1.00  0.60           C  
ATOM    109  CD2 HIS A  12     260.755 260.989 215.788  1.00  0.60           C  
ATOM    110  ND1 HIS A  12     260.659 263.234 215.705  1.00  0.60           N  
ATOM    111  CE1 HIS A  12     259.665 262.720 214.962  1.00  0.60           C  
ATOM    112  NE2 HIS A  12     259.694 261.376 215.000  1.00  0.60           N  
ATOM    113  H   HIS A  12     264.143 260.517 215.815  1.00  0.60           H  
ATOM    114  HA  HIS A  12     263.614 263.439 215.694  1.00  0.60           H  
ATOM    115  HB2 HIS A  12     262.386 262.989 217.844  1.00  0.60           H  
ATOM    116  HB3 HIS A  12     262.720 261.276 217.619  1.00  0.60           H  
ATOM    117  HD2 HIS A  12     261.067 259.982 216.021  1.00  0.60           H  
ATOM    118  HE1 HIS A  12     258.942 263.306 214.408  1.00  0.60           H  
ATOM    119  HE2 HIS A  12     259.051 260.763 214.517  1.00  0.60           H  
ATOM    120  N   LEU A  13     266.060 262.354 217.437  1.00  0.59           N  
ATOM    121  CA  LEU A  13     267.199 262.716 218.302  1.00  0.59           C  
ATOM    122  C   LEU A  13     268.561 262.652 217.586  1.00  0.59           C  
ATOM    123  O   LEU A  13     269.578 262.930 218.216  1.00  0.59           O  
ATOM    124  CB  LEU A  13     267.189 261.848 219.582  1.00  0.59           C  
ATOM    125  CG  LEU A  13     266.061 262.165 220.579  1.00  0.59           C  
ATOM    126  CD1 LEU A  13     265.853 260.992 221.539  1.00  0.59           C  
ATOM    127  CD2 LEU A  13     266.413 263.395 221.419  1.00  0.59           C  
ATOM    128  H   LEU A  13     266.078 261.428 217.023  1.00  0.59           H  
ATOM    129  HA  LEU A  13     267.092 263.758 218.606  1.00  0.59           H  
ATOM    130  HB2 LEU A  13     267.119 260.803 219.285  1.00  0.59           H  
ATOM    131  HB3 LEU A  13     268.141 261.959 220.103  1.00  0.59           H  
ATOM    132  HG  LEU A  13     265.125 262.337 220.048  1.00  0.59           H  
ATOM    133 HD11 LEU A  13     266.772 260.792 222.092  1.00  0.59           H  
ATOM    134 HD12 LEU A  13     265.570 260.104 220.975  1.00  0.59           H  
ATOM    135 HD13 LEU A  13     265.053 261.229 222.239  1.00  0.59           H  
ATOM    136 HD21 LEU A  13     267.349 263.233 221.955  1.00  0.59           H  
ATOM    137 HD22 LEU A  13     265.621 263.587 222.142  1.00  0.59           H  
ATOM    138 HD23 LEU A  13     266.521 264.267 220.774  1.00  0.59           H  
ATOM    139  N   ILE A  14     268.608 262.318 216.286  1.00  0.63           N  
ATOM    140  CA  ILE A  14     269.868 262.225 215.521  1.00  0.63           C  
ATOM    141  C   ILE A  14     269.804 262.981 214.193  1.00  0.63           C  
ATOM    142  O   ILE A  14     270.543 263.944 213.979  1.00  0.63           O  
ATOM    143  CB  ILE A  14     270.333 260.766 215.330  1.00  0.63           C  
ATOM    144  CG1 ILE A  14     270.597 260.130 216.721  1.00  0.63           C  
ATOM    145  CG2 ILE A  14     271.593 260.668 214.440  1.00  0.63           C  
ATOM    146  CD1 ILE A  14     270.924 258.633 216.716  1.00  0.63           C  
ATOM    147  H   ILE A  14     267.745 262.063 215.830  1.00  0.63           H  
ATOM    148  HA  ILE A  14     270.644 262.692 216.127  1.00  0.63           H  
ATOM    149  HB  ILE A  14     269.537 260.217 214.827  1.00  0.63           H  
ATOM    150 HG12 ILE A  14     271.437 260.655 217.175  1.00  0.63           H  
ATOM    151 HG13 ILE A  14     269.725 260.248 217.362  1.00  0.63           H  
ATOM    152 HG21 ILE A  14     272.414 261.207 214.912  1.00  0.63           H  
ATOM    153 HG22 ILE A  14     271.384 261.107 213.464  1.00  0.63           H  
ATOM    154 HG23 ILE A  14     271.870 259.621 214.316  1.00  0.63           H  
ATOM    155 HD11 ILE A  14     271.814 258.458 216.112  1.00  0.63           H  
ATOM    156 HD12 ILE A  14     270.085 258.079 216.296  1.00  0.63           H  
ATOM    157 HD13 ILE A  14     271.106 258.297 217.737  1.00  0.63           H  
ATOM    158  N   ASN A  15     268.872 262.605 213.294  1.00  0.66           N  
ATOM    159  CA  ASN A  15     268.805 263.172 211.953  1.00  0.66           C  
ATOM    160  C   ASN A  15     267.887 264.392 211.850  1.00  0.66           C  
ATOM    161  O   ASN A  15     267.777 265.006 210.792  1.00  0.66           O  
ATOM    162  CB  ASN A  15     268.290 262.100 210.956  1.00  0.66           C  
ATOM    163  CG  ASN A  15     269.293 260.958 210.832  1.00  0.66           C  
ATOM    164  ND2 ASN A  15     268.780 259.740 210.538  1.00  0.66           N  
ATOM    165  OD1 ASN A  15     270.504 261.116 210.967  1.00  0.66           O  
ATOM    166  H   ASN A  15     268.195 261.904 213.560  1.00  0.66           H  
ATOM    167  HA  ASN A  15     269.818 263.495 211.712  1.00  0.66           H  
ATOM    168  HB2 ASN A  15     268.147 262.559 209.978  1.00  0.66           H  
ATOM    169  HB3 ASN A  15     267.339 261.705 211.314  1.00  0.66           H  
ATOM    170 HD21 ASN A  15     269.395 258.947 210.427  1.00  0.66           H  
ATOM    171 HD22 ASN A  15     267.782 259.625 210.430  1.00  0.66           H  
ATOM    172  N   TYR A  16     267.227 264.786 212.949  1.00  0.58           N  
ATOM    173  CA  TYR A  16     266.330 265.951 213.058  1.00  0.58           C  
ATOM    174  C   TYR A  16     267.064 267.284 212.753  1.00  0.58           C  
ATOM    175  O   TYR A  16     268.033 267.589 213.454  1.00  0.58           O  
ATOM    176  CB  TYR A  16     265.738 265.943 214.482  1.00  0.58           C  
ATOM    177  CG  TYR A  16     264.819 267.099 214.853  1.00  0.58           C  
ATOM    178  CD1 TYR A  16     263.537 267.205 214.276  1.00  0.58           C  
ATOM    179  CD2 TYR A  16     265.226 268.037 215.822  1.00  0.58           C  
ATOM    180  CE1 TYR A  16     262.672 268.254 214.658  1.00  0.58           C  
ATOM    181  CE2 TYR A  16     264.364 269.084 216.207  1.00  0.58           C  
ATOM    182  CZ  TYR A  16     263.084 269.198 215.624  1.00  0.58           C  
ATOM    183  OH  TYR A  16     262.252 270.211 215.997  1.00  0.58           O  
ATOM    184  H   TYR A  16     267.357 264.234 213.779  1.00  0.58           H  
ATOM    185  HA  TYR A  16     265.503 265.814 212.364  1.00  0.58           H  
ATOM    186  HB2 TYR A  16     265.177 265.020 214.618  1.00  0.58           H  
ATOM    187  HB3 TYR A  16     266.563 265.917 215.197  1.00  0.58           H  
ATOM    188  HD1 TYR A  16     263.214 266.479 213.542  1.00  0.58           H  
ATOM    189  HD2 TYR A  16     266.205 267.954 216.277  1.00  0.58           H  
ATOM    190  HE1 TYR A  16     261.690 268.345 214.214  1.00  0.58           H  
ATOM    191  HE2 TYR A  16     264.689 269.801 216.946  1.00  0.58           H  
ATOM    192  HH  TYR A  16     262.713 270.885 216.505  1.00  0.58           H  
ATOM    193  N   PRO A  17     266.649 268.099 211.753  1.00  0.62           N  
ATOM    194  CA  PRO A  17     267.412 269.291 211.358  1.00  0.62           C  
ATOM    195  C   PRO A  17     266.833 270.598 211.902  1.00  0.62           C  
ATOM    196  O   PRO A  17     265.779 271.097 211.495  1.00  0.62           O  
ATOM    197  CB  PRO A  17     267.417 269.230 209.829  1.00  0.62           C  
ATOM    198  CG  PRO A  17     266.105 268.543 209.444  1.00  0.62           C  
ATOM    199  CD  PRO A  17     265.722 267.718 210.680  1.00  0.62           C  
ATOM    200  HA  PRO A  17     268.426 269.267 211.758  1.00  0.62           H  
ATOM    201  HB2 PRO A  17     267.459 270.234 209.408  1.00  0.62           H  
ATOM    202  HB3 PRO A  17     268.269 268.651 209.473  1.00  0.62           H  
ATOM    203  HG2 PRO A  17     266.249 267.896 208.579  1.00  0.62           H  
ATOM    204  HG3 PRO A  17     265.335 269.282 209.221  1.00  0.62           H  
ATOM    205  HD2 PRO A  17     265.844 266.654 210.475  1.00  0.62           H  
ATOM    206  HD3 PRO A  17     264.688 267.918 210.960  1.00  0.62           H  
ATOM    207  N   CYS A  18     267.610 271.182 212.807  1.00  0.65           N  
ATOM    208  CA  CYS A  18     267.354 272.450 213.475  1.00  0.65           C  
ATOM    209  C   CYS A  18     267.961 273.620 212.676  1.00  0.65           C  
ATOM    210  O   CYS A  18     268.802 273.401 211.802  1.00  0.65           O  
ATOM    211  CB  CYS A  18     267.948 272.353 214.885  1.00  0.65           C  
ATOM    212  SG  CYS A  18     267.159 271.003 215.807  1.00  0.65           S  
ATOM    213  H   CYS A  18     268.516 270.759 212.968  1.00  0.65           H  
ATOM    214  HA  CYS A  18     266.277 272.602 213.556  1.00  0.65           H  
ATOM    215  HB2 CYS A  18     267.799 273.287 215.428  1.00  0.65           H  
ATOM    216  HB3 CYS A  18     269.022 272.169 214.808  1.00  0.65           H  
ATOM    217  HG  CYS A  18     267.534 270.003 214.996  1.00  0.65           H  
ATOM    218  N   PRO A  19     267.561 274.874 212.934  1.00  0.65           N  
ATOM    219  CA  PRO A  19     268.242 276.032 212.366  1.00  0.65           C  
ATOM    220  C   PRO A  19     269.609 276.264 213.012  1.00  0.65           C  
ATOM    221  O   PRO A  19     269.830 275.952 214.181  1.00  0.65           O  
ATOM    222  CB  PRO A  19     267.268 277.207 212.559  1.00  0.65           C  
ATOM    223  CG  PRO A  19     266.337 276.783 213.695  1.00  0.65           C  
ATOM    224  CD  PRO A  19     266.456 275.266 213.797  1.00  0.65           C  
ATOM    225  HA  PRO A  19     268.474 275.861 211.307  1.00  0.65           H  
ATOM    226  HB2 PRO A  19     267.787 278.137 212.794  1.00  0.65           H  
ATOM    227  HB3 PRO A  19     266.646 277.346 211.681  1.00  0.65           H  
ATOM    228  HG2 PRO A  19     265.304 277.046 213.479  1.00  0.65           H  
ATOM    229  HG3 PRO A  19     266.644 277.260 214.621  1.00  0.65           H  
ATOM    230  HD2 PRO A  19     265.531 274.806 213.447  1.00  0.65           H  
ATOM    231  HD3 PRO A  19     266.641 274.984 214.832  1.00  0.65           H  
ATOM    232  N   LEU A  20     270.528 276.837 212.231  1.00  0.66           N  
ATOM    233  CA  LEU A  20     271.898 277.088 212.652  1.00  0.66           C  
ATOM    234  C   LEU A  20     272.051 277.995 213.869  1.00  0.66           C  
ATOM    235  O   LEU A  20     272.951 277.824 214.686  1.00  0.66           O  
ATOM    236  CB  LEU A  20     272.668 277.708 211.457  1.00  0.66           C  
ATOM    237  CG  LEU A  20     274.174 277.988 211.664  1.00  0.66           C  
ATOM    238  CD1 LEU A  20     274.958 276.725 212.039  1.00  0.66           C  
ATOM    239  CD2 LEU A  20     274.783 278.614 210.402  1.00  0.66           C  
ATOM    240  H   LEU A  20     270.268 277.113 211.295  1.00  0.66           H  
ATOM    241  HA  LEU A  20     272.303 276.124 212.960  1.00  0.66           H  
ATOM    242  HB2 LEU A  20     272.573 277.024 210.614  1.00  0.66           H  
ATOM    243  HB3 LEU A  20     272.188 278.655 211.212  1.00  0.66           H  
ATOM    244  HG  LEU A  20     274.251 278.687 212.497  1.00  0.66           H  
ATOM    245 HD11 LEU A  20     274.899 276.005 211.223  1.00  0.66           H  
ATOM    246 HD12 LEU A  20     274.531 276.287 212.941  1.00  0.66           H  
ATOM    247 HD13 LEU A  20     276.001 276.985 212.219  1.00  0.66           H  
ATOM    248 HD21 LEU A  20     274.703 277.911 209.573  1.00  0.66           H  
ATOM    249 HD22 LEU A  20     275.833 278.846 210.582  1.00  0.66           H  
ATOM    250 HD23 LEU A  20     274.246 279.530 210.155  1.00  0.66           H  
ATOM    251  N   ASN A  21     271.173 279.002 214.028  1.00  0.67           N  
ATOM    252  CA  ASN A  21     271.360 280.066 214.999  1.00  0.67           C  
ATOM    253  C   ASN A  21     270.663 279.801 216.343  1.00  0.67           C  
ATOM    254  O   ASN A  21     270.416 280.731 217.117  1.00  0.67           O  
ATOM    255  CB  ASN A  21     270.937 281.437 214.410  1.00  0.67           C  
ATOM    256  CG  ASN A  21     269.453 281.505 214.063  1.00  0.67           C  
ATOM    257  ND2 ASN A  21     268.933 282.750 214.010  1.00  0.67           N  
ATOM    258  OD1 ASN A  21     268.748 280.528 213.821  1.00  0.67           O  
ATOM    259  H   ASN A  21     270.347 279.019 213.446  1.00  0.67           H  
ATOM    260  HA  ASN A  21     272.429 280.079 215.210  1.00  0.67           H  
ATOM    261  HB2 ASN A  21     271.514 281.618 213.503  1.00  0.67           H  
ATOM    262  HB3 ASN A  21     271.158 282.213 215.143  1.00  0.67           H  
ATOM    263 HD21 ASN A  21     267.961 282.881 213.771  1.00  0.67           H  
ATOM    264 HD22 ASN A  21     269.516 283.550 214.210  1.00  0.67           H  
ATOM    265  N   ILE A  22     270.331 278.542 216.613  1.00  0.65           N  
ATOM    266  CA  ILE A  22     269.863 278.103 217.917  1.00  0.65           C  
ATOM    267  C   ILE A  22     270.959 278.333 218.964  1.00  0.65           C  
ATOM    268  O   ILE A  22     272.131 278.032 218.747  1.00  0.65           O  
ATOM    269  CB  ILE A  22     269.374 276.646 217.824  1.00  0.65           C  
ATOM    270  CG1 ILE A  22     268.092 276.531 216.970  1.00  0.65           C  
ATOM    271  CG2 ILE A  22     269.151 276.030 219.200  1.00  0.65           C  
ATOM    272  CD1 ILE A  22     266.817 277.155 217.572  1.00  0.65           C  
ATOM    273  H   ILE A  22     270.556 277.836 215.926  1.00  0.65           H  
ATOM    274  HA  ILE A  22     269.018 278.727 218.201  1.00  0.65           H  
ATOM    275  HB  ILE A  22     270.149 276.060 217.330  1.00  0.65           H  
ATOM    276 HG12 ILE A  22     268.283 276.996 216.006  1.00  0.65           H  
ATOM    277 HG13 ILE A  22     267.902 275.472 216.790  1.00  0.65           H  
ATOM    278 HG21 ILE A  22     268.511 276.684 219.782  1.00  0.65           H  
ATOM    279 HG22 ILE A  22     270.100 275.886 219.717  1.00  0.65           H  
ATOM    280 HG23 ILE A  22     268.664 275.064 219.079  1.00  0.65           H  
ATOM    281 HD11 ILE A  22     266.950 278.223 217.756  1.00  0.65           H  
ATOM    282 HD12 ILE A  22     266.552 276.656 218.508  1.00  0.65           H  
ATOM    283 HD13 ILE A  22     265.991 277.027 216.874  1.00  0.65           H  
ATOM    284  N   ASN A  23     270.562 278.882 220.109  1.00  0.66           N  
ATOM    285  CA  ASN A  23     271.458 279.255 221.199  1.00  0.66           C  
ATOM    286  C   ASN A  23     270.900 278.731 222.527  1.00  0.66           C  
ATOM    287  O   ASN A  23     269.811 278.172 222.570  1.00  0.66           O  
ATOM    288  CB  ASN A  23     271.708 280.779 221.168  1.00  0.66           C  
ATOM    289  CG  ASN A  23     270.476 281.643 221.409  1.00  0.66           C  
ATOM    290  ND2 ASN A  23     270.327 282.722 220.672  1.00  0.66           N  
ATOM    291  OD1 ASN A  23     269.655 281.379 222.273  1.00  0.66           O  
ATOM    292  H   ASN A  23     269.574 279.007 220.258  1.00  0.66           H  
ATOM    293  HA  ASN A  23     272.418 278.755 221.052  1.00  0.66           H  
ATOM    294  HB2 ASN A  23     272.128 281.029 220.193  1.00  0.66           H  
ATOM    295  HB3 ASN A  23     272.450 281.046 221.917  1.00  0.66           H  
ATOM    296 HD21 ASN A  23     269.517 283.308 220.817  1.00  0.66           H  
ATOM    297 HD22 ASN A  23     270.939 282.891 219.887  1.00  0.66           H  
ATOM    298  N   PHE A  24     271.644 278.919 223.615  1.00  0.64           N  
ATOM    299  CA  PHE A  24     271.375 278.297 224.916  1.00  0.64           C  
ATOM    300  C   PHE A  24     269.949 278.514 225.479  1.00  0.64           C  
ATOM    301  O   PHE A  24     269.513 277.722 226.312  1.00  0.64           O  
ATOM    302  CB  PHE A  24     272.438 278.807 225.896  1.00  0.64           C  
ATOM    303  CG  PHE A  24     272.197 280.239 226.325  1.00  0.64           C  
ATOM    304  CD1 PHE A  24     272.754 281.327 225.633  1.00  0.64           C  
ATOM    305  CD2 PHE A  24     271.362 280.483 227.425  1.00  0.64           C  
ATOM    306  CE1 PHE A  24     272.444 282.639 226.014  1.00  0.64           C  
ATOM    307  CE2 PHE A  24     271.046 281.790 227.807  1.00  0.64           C  
ATOM    308  CZ  PHE A  24     271.581 282.870 227.093  1.00  0.64           C  
ATOM    309  H   PHE A  24     272.495 279.445 223.522  1.00  0.64           H  
ATOM    310  HA  PHE A  24     271.505 277.221 224.806  1.00  0.64           H  
ATOM    311  HB2 PHE A  24     272.422 278.169 226.782  1.00  0.64           H  
ATOM    312  HB3 PHE A  24     273.429 278.716 225.449  1.00  0.64           H  
ATOM    313  HD1 PHE A  24     273.424 281.151 224.804  1.00  0.64           H  
ATOM    314  HD2 PHE A  24     270.958 279.651 227.984  1.00  0.64           H  
ATOM    315  HE1 PHE A  24     272.870 283.473 225.476  1.00  0.64           H  
ATOM    316  HE2 PHE A  24     270.393 281.966 228.649  1.00  0.64           H  
ATOM    317  HZ  PHE A  24     271.328 283.881 227.375  1.00  0.64           H  
ATOM    318  N   LEU A  25     269.203 279.535 225.026  1.00  0.67           N  
ATOM    319  CA  LEU A  25     267.797 279.764 225.403  1.00  0.67           C  
ATOM    320  C   LEU A  25     266.833 278.672 224.913  1.00  0.67           C  
ATOM    321  O   LEU A  25     265.664 278.676 225.290  1.00  0.67           O  
ATOM    322  CB  LEU A  25     267.352 281.169 224.940  1.00  0.67           C  
ATOM    323  CG  LEU A  25     268.048 282.318 225.696  1.00  0.67           C  
ATOM    324  CD1 LEU A  25     267.767 283.667 225.024  1.00  0.67           C  
ATOM    325  CD2 LEU A  25     267.530 282.366 227.139  1.00  0.67           C  
ATOM    326  H   LEU A  25     269.600 280.133 224.315  1.00  0.67           H  
ATOM    327  HA  LEU A  25     267.731 279.708 226.483  1.00  0.67           H  
ATOM    328  HB2 LEU A  25     267.556 281.261 223.873  1.00  0.67           H  
ATOM    329  HB3 LEU A  25     266.275 281.270 225.077  1.00  0.67           H  
ATOM    330  HG  LEU A  25     269.123 282.138 225.709  1.00  0.67           H  
ATOM    331 HD11 LEU A  25     266.692 283.849 225.010  1.00  0.67           H  
ATOM    332 HD12 LEU A  25     268.146 283.650 224.002  1.00  0.67           H  
ATOM    333 HD13 LEU A  25     268.263 284.461 225.582  1.00  0.67           H  
ATOM    334 HD21 LEU A  25     266.455 282.546 227.133  1.00  0.67           H  
ATOM    335 HD22 LEU A  25     268.030 283.170 227.678  1.00  0.67           H  
ATOM    336 HD23 LEU A  25     267.737 281.416 227.631  1.00  0.67           H  
ATOM    337  N   TRP A  26     267.326 277.732 224.114  1.00  0.58           N  
ATOM    338  CA  TRP A  26     266.575 276.664 223.460  1.00  0.58           C  
ATOM    339  C   TRP A  26     266.861 275.288 224.044  1.00  0.58           C  
ATOM    340  O   TRP A  26     266.373 274.295 223.529  1.00  0.58           O  
ATOM    341  CB  TRP A  26     266.909 276.748 221.974  1.00  0.58           C  
ATOM    342  CG  TRP A  26     266.362 277.994 221.362  1.00  0.58           C  
ATOM    343  CD1 TRP A  26     266.897 279.237 221.377  1.00  0.58           C  
ATOM    344  CD2 TRP A  26     265.060 278.128 220.752  1.00  0.58           C  
ATOM    345  CE2 TRP A  26     264.814 279.506 220.490  1.00  0.58           C  
ATOM    346  CE3 TRP A  26     264.057 277.199 220.435  1.00  0.58           C  
ATOM    347  NE1 TRP A  26     265.982 280.135 220.860  1.00  0.58           N  
ATOM    348  CZ2 TRP A  26     263.589 279.957 219.986  1.00  0.58           C  
ATOM    349  CZ3 TRP A  26     262.833 277.637 219.923  1.00  0.58           C  
ATOM    350  CH2 TRP A  26     262.594 279.006 219.716  1.00  0.58           C  
ATOM    351  H   TRP A  26     268.302 277.810 223.848  1.00  0.58           H  
ATOM    352  HA  TRP A  26     265.505 276.828 223.587  1.00  0.58           H  
ATOM    353  HB2 TRP A  26     267.986 276.694 221.852  1.00  0.58           H  
ATOM    354  HB3 TRP A  26     266.475 275.892 221.457  1.00  0.58           H  
ATOM    355  HD1 TRP A  26     267.865 279.488 221.794  1.00  0.58           H  
ATOM    356  HE1 TRP A  26     266.141 281.130 220.832  1.00  0.58           H  
ATOM    357  HE3 TRP A  26     264.230 276.145 220.603  1.00  0.58           H  
ATOM    358  HZ2 TRP A  26     263.412 281.004 219.800  1.00  0.58           H  
ATOM    359  HZ3 TRP A  26     262.078 276.908 219.683  1.00  0.58           H  
ATOM    360  HH2 TRP A  26     261.648 279.326 219.327  1.00  0.58           H  
ATOM    361  N   ASN A  27     267.659 275.222 225.108  1.00  0.64           N  
ATOM    362  CA  ASN A  27     268.107 273.981 225.731  1.00  0.64           C  
ATOM    363  C   ASN A  27     267.350 273.700 227.049  1.00  0.64           C  
ATOM    364  O   ASN A  27     267.572 272.681 227.706  1.00  0.64           O  
ATOM    365  CB  ASN A  27     269.643 274.042 225.900  1.00  0.64           C  
ATOM    366  CG  ASN A  27     270.468 274.426 224.662  1.00  0.64           C  
ATOM    367  ND2 ASN A  27     271.574 273.767 224.441  1.00  0.64           N  
ATOM    368  OD1 ASN A  27     270.188 275.322 223.883  1.00  0.64           O  
ATOM    369  H   ASN A  27     268.068 276.085 225.438  1.00  0.64           H  
ATOM    370  HA  ASN A  27     267.884 273.145 225.063  1.00  0.64           H  
ATOM    371  HB2 ASN A  27     269.978 273.067 226.255  1.00  0.64           H  
ATOM    372  HB3 ASN A  27     269.880 274.770 226.676  1.00  0.64           H  
ATOM    373 HD21 ASN A  27     272.010 273.982 223.571  1.00  0.64           H  
ATOM    374 HD22 ASN A  27     271.500 272.788 224.725  1.00  0.64           H  
ATOM    375  N   TYR A  28     266.466 274.610 227.478  1.00  0.68           N  
ATOM    376  CA  TYR A  28     265.925 274.632 228.839  1.00  0.68           C  
ATOM    377  C   TYR A  28     264.801 273.612 229.093  1.00  0.68           C  
ATOM    378  O   TYR A  28     264.691 273.127 230.222  1.00  0.68           O  
ATOM    379  CB  TYR A  28     265.571 276.073 229.243  1.00  0.68           C  
ATOM    380  CG  TYR A  28     266.796 276.934 229.538  1.00  0.68           C  
ATOM    381  CD1 TYR A  28     267.630 276.594 230.619  1.00  0.68           C  
ATOM    382  CD2 TYR A  28     267.116 278.060 228.757  1.00  0.68           C  
ATOM    383  CE1 TYR A  28     268.769 277.362 230.940  1.00  0.68           C  
ATOM    384  CE2 TYR A  28     268.260 278.828 229.072  1.00  0.68           C  
ATOM    385  CZ  TYR A  28     269.079 278.483 230.170  1.00  0.68           C  
ATOM    386  OH  TYR A  28     270.185 279.279 230.521  1.00  0.68           O  
ATOM    387  H   TYR A  28     266.193 275.341 226.836  1.00  0.68           H  
ATOM    388  HA  TYR A  28     266.731 274.326 229.499  1.00  0.68           H  
ATOM    389  HB2 TYR A  28     264.963 276.532 228.460  1.00  0.68           H  
ATOM    390  HB3 TYR A  28     264.966 276.040 230.150  1.00  0.68           H  
ATOM    391  HD1 TYR A  28     267.379 275.729 231.202  1.00  0.68           H  
ATOM    392  HD2 TYR A  28     266.487 278.329 227.919  1.00  0.68           H  
ATOM    393  HE1 TYR A  28     269.386 277.098 231.786  1.00  0.68           H  
ATOM    394  HE2 TYR A  28     268.521 279.684 228.474  1.00  0.68           H  
ATOM    395  HH  TYR A  28     270.675 278.977 231.289  1.00  0.68           H  
ATOM    396  N   GLY A  29     264.041 273.208 228.074  1.00  0.70           N  
ATOM    397  CA  GLY A  29     263.056 272.126 228.147  1.00  0.70           C  
ATOM    398  C   GLY A  29     263.725 270.756 228.222  1.00  0.70           C  
ATOM    399  O   GLY A  29     263.288 269.885 228.978  1.00  0.70           O  
ATOM    400  H   GLY A  29     264.158 273.641 227.153  1.00  0.70           H  
ATOM    401  HA2 GLY A  29     262.402 272.267 229.008  1.00  0.70           H  
ATOM    402  HA3 GLY A  29     262.451 272.154 227.241  1.00  0.70           H  
ATOM    403  N   PHE A  30     264.850 270.578 227.516  1.00  0.71           N  
ATOM    404  CA  PHE A  30     265.718 269.406 227.674  1.00  0.71           C  
ATOM    405  C   PHE A  30     266.248 269.313 229.115  1.00  0.71           C  
ATOM    406  O   PHE A  30     266.028 268.299 229.778  1.00  0.71           O  
ATOM    407  CB  PHE A  30     266.846 269.428 226.626  1.00  0.71           C  
ATOM    408  CG  PHE A  30     268.041 268.558 226.983  1.00  0.71           C  
ATOM    409  CD1 PHE A  30     267.943 267.153 226.967  1.00  0.71           C  
ATOM    410  CD2 PHE A  30     269.242 269.163 227.397  1.00  0.71           C  
ATOM    411  CE1 PHE A  30     269.041 266.360 227.352  1.00  0.71           C  
ATOM    412  CE2 PHE A  30     270.325 268.373 227.823  1.00  0.71           C  
ATOM    413  CZ  PHE A  30     270.229 266.971 227.793  1.00  0.71           C  
ATOM    414  H   PHE A  30     265.140 271.332 226.903  1.00  0.71           H  
ATOM    415  HA  PHE A  30     265.125 268.506 227.508  1.00  0.71           H  
ATOM    416  HB2 PHE A  30     266.443 269.111 225.665  1.00  0.71           H  
ATOM    417  HB3 PHE A  30     267.195 270.451 226.494  1.00  0.71           H  
ATOM    418  HD1 PHE A  30     267.023 266.678 226.667  1.00  0.71           H  
ATOM    419  HD2 PHE A  30     269.334 270.241 227.390  1.00  0.71           H  
ATOM    420  HE1 PHE A  30     268.969 265.283 227.319  1.00  0.71           H  
ATOM    421  HE2 PHE A  30     271.237 268.847 228.157  1.00  0.71           H  
ATOM    422  HZ  PHE A  30     271.069 266.365 228.105  1.00  0.71           H  
ATOM    423  N   LEU A  31     266.863 270.387 229.628  1.00  0.74           N  
ATOM    424  CA  LEU A  31     267.317 270.497 231.024  1.00  0.74           C  
ATOM    425  C   LEU A  31     266.194 270.158 232.014  1.00  0.74           C  
ATOM    426  O   LEU A  31     266.408 269.374 232.938  1.00  0.74           O  
ATOM    427  CB  LEU A  31     267.826 271.936 231.269  1.00  0.74           C  
ATOM    428  CG  LEU A  31     269.343 272.112 231.241  1.00  0.74           C  
ATOM    429  CD1 LEU A  31     269.912 271.664 229.897  1.00  0.74           C  
ATOM    430  CD2 LEU A  31     269.724 273.583 231.438  1.00  0.74           C  
ATOM    431  H   LEU A  31     267.024 271.176 229.009  1.00  0.74           H  
ATOM    432  HA  LEU A  31     268.122 269.782 231.201  1.00  0.74           H  
ATOM    433  HB2 LEU A  31     267.372 272.609 230.546  1.00  0.74           H  
ATOM    434  HB3 LEU A  31     267.511 272.266 232.243  1.00  0.74           H  
ATOM    435  HG  LEU A  31     269.788 271.474 232.005  1.00  0.74           H  
ATOM    436 HD11 LEU A  31     269.529 272.285 229.091  1.00  0.74           H  
ATOM    437 HD12 LEU A  31     269.666 270.622 229.710  1.00  0.74           H  
ATOM    438 HD13 LEU A  31     270.987 271.741 229.904  1.00  0.74           H  
ATOM    439 HD21 LEU A  31     269.275 274.191 230.652  1.00  0.74           H  
ATOM    440 HD22 LEU A  31     270.808 273.688 231.384  1.00  0.74           H  
ATOM    441 HD23 LEU A  31     269.375 273.921 232.413  1.00  0.74           H  
ATOM    442  N   LEU A  32     264.997 270.713 231.822  1.00  0.72           N  
ATOM    443  CA  LEU A  32     263.851 270.466 232.693  1.00  0.72           C  
ATOM    444  C   LEU A  32     263.411 268.993 232.695  1.00  0.72           C  
ATOM    445  O   LEU A  32     263.205 268.413 233.764  1.00  0.72           O  
ATOM    446  CB  LEU A  32     262.735 271.433 232.277  1.00  0.72           C  
ATOM    447  CG  LEU A  32     261.402 271.229 233.011  1.00  0.72           C  
ATOM    448  CD1 LEU A  32     261.566 271.376 234.522  1.00  0.72           C  
ATOM    449  CD2 LEU A  32     260.432 272.302 232.531  1.00  0.72           C  
ATOM    450  H   LEU A  32     264.886 271.381 231.064  1.00  0.72           H  
ATOM    451  HA  LEU A  32     264.146 270.708 233.715  1.00  0.72           H  
ATOM    452  HB2 LEU A  32     263.083 272.455 232.440  1.00  0.72           H  
ATOM    453  HB3 LEU A  32     262.548 271.311 231.210  1.00  0.72           H  
ATOM    454  HG  LEU A  32     260.991 270.245 232.786  1.00  0.72           H  
ATOM    455 HD11 LEU A  32     262.102 272.296 234.742  1.00  0.72           H  
ATOM    456 HD12 LEU A  32     262.112 270.527 234.930  1.00  0.72           H  
ATOM    457 HD13 LEU A  32     260.582 271.411 234.986  1.00  0.72           H  
ATOM    458 HD21 LEU A  32     260.857 273.285 232.724  1.00  0.72           H  
ATOM    459 HD22 LEU A  32     259.485 272.221 233.063  1.00  0.72           H  
ATOM    460 HD23 LEU A  32     260.274 272.204 231.457  1.00  0.72           H  
ATOM    461  N   GLY A  33     263.325 268.369 231.515  1.00  0.71           N  
ATOM    462  CA  GLY A  33     263.032 266.940 231.368  1.00  0.71           C  
ATOM    463  C   GLY A  33     264.074 266.042 232.047  1.00  0.71           C  
ATOM    464  O   GLY A  33     263.717 265.026 232.643  1.00  0.71           O  
ATOM    465  H   GLY A  33     263.496 268.914 230.673  1.00  0.71           H  
ATOM    466  HA2 GLY A  33     262.053 266.723 231.795  1.00  0.71           H  
ATOM    467  HA3 GLY A  33     263.015 266.695 230.307  1.00  0.71           H  
ATOM    468  N   ILE A  34     265.352 266.438 232.029  1.00  0.71           N  
ATOM    469  CA  ILE A  34     266.404 265.734 232.772  1.00  0.71           C  
ATOM    470  C   ILE A  34     266.235 265.857 234.290  1.00  0.71           C  
ATOM    471  O   ILE A  34     266.426 264.860 234.997  1.00  0.71           O  
ATOM    472  CB  ILE A  34     267.813 266.208 232.356  1.00  0.71           C  
ATOM    473  CG1 ILE A  34     268.163 265.918 230.880  1.00  0.71           C  
ATOM    474  CG2 ILE A  34     268.842 265.586 233.313  1.00  0.71           C  
ATOM    475  CD1 ILE A  34     268.360 264.437 230.545  1.00  0.71           C  
ATOM    476  H   ILE A  34     265.599 267.265 231.492  1.00  0.71           H  
ATOM    477  HA  ILE A  34     266.327 264.671 232.544  1.00  0.71           H  
ATOM    478  HB  ILE A  34     267.859 267.289 232.491  1.00  0.71           H  
ATOM    479 HG12 ILE A  34     267.385 266.306 230.230  1.00  0.71           H  
ATOM    480 HG13 ILE A  34     269.087 266.445 230.637  1.00  0.71           H  
ATOM    481 HG21 ILE A  34     268.802 264.502 233.211  1.00  0.71           H  
ATOM    482 HG22 ILE A  34     268.608 265.863 234.341  1.00  0.71           H  
ATOM    483 HG23 ILE A  34     269.842 265.938 233.060  1.00  0.71           H  
ATOM    484 HD11 ILE A  34     267.445 263.877 230.738  1.00  0.71           H  
ATOM    485 HD12 ILE A  34     269.169 264.042 231.155  1.00  0.71           H  
ATOM    486 HD13 ILE A  34     268.625 264.331 229.494  1.00  0.71           H  
ATOM    487  N   ILE A  35     265.940 267.059 234.811  1.00  0.71           N  
ATOM    488  CA  ILE A  35     265.749 267.220 236.261  1.00  0.71           C  
ATOM    489  C   ILE A  35     264.563 266.371 236.717  1.00  0.71           C  
ATOM    490  O   ILE A  35     264.639 265.733 237.759  1.00  0.71           O  
ATOM    491  CB  ILE A  35     265.660 268.680 236.742  1.00  0.71           C  
ATOM    492  CG1 ILE A  35     266.942 269.469 236.420  1.00  0.71           C  
ATOM    493  CG2 ILE A  35     265.395 268.731 238.258  1.00  0.71           C  
ATOM    494  CD1 ILE A  35     268.211 269.032 237.164  1.00  0.71           C  
ATOM    495  H   ILE A  35     265.853 267.861 234.193  1.00  0.71           H  
ATOM    496  HA  ILE A  35     266.637 266.835 236.747  1.00  0.71           H  
ATOM    497  HB  ILE A  35     264.825 269.162 236.231  1.00  0.71           H  
ATOM    498 HG12 ILE A  35     267.131 269.371 235.351  1.00  0.71           H  
ATOM    499 HG13 ILE A  35     266.756 270.515 236.662  1.00  0.71           H  
ATOM    500 HG21 ILE A  35     266.146 268.159 238.803  1.00  0.71           H  
ATOM    501 HG22 ILE A  35     264.430 268.290 238.491  1.00  0.71           H  
ATOM    502 HG23 ILE A  35     265.411 269.764 238.604  1.00  0.71           H  
ATOM    503 HD11 ILE A  35     268.422 267.986 236.940  1.00  0.71           H  
ATOM    504 HD12 ILE A  35     268.062 269.151 238.237  1.00  0.71           H  
ATOM    505 HD13 ILE A  35     269.051 269.649 236.843  1.00  0.71           H  
ATOM    506  N   PHE A  36     263.511 266.286 235.899  1.00  0.70           N  
ATOM    507  CA  PHE A  36     262.387 265.369 236.088  1.00  0.70           C  
ATOM    508  C   PHE A  36     262.851 263.917 236.297  1.00  0.70           C  
ATOM    509  O   PHE A  36     262.501 263.292 237.297  1.00  0.70           O  
ATOM    510  CB  PHE A  36     261.450 265.481 234.871  1.00  0.70           C  
ATOM    511  CG  PHE A  36     260.007 265.662 235.258  1.00  0.70           C  
ATOM    512  CD1 PHE A  36     259.537 266.948 235.573  1.00  0.70           C  
ATOM    513  CD2 PHE A  36     259.145 264.555 235.331  1.00  0.70           C  
ATOM    514  CE1 PHE A  36     258.203 267.125 235.966  1.00  0.70           C  
ATOM    515  CE2 PHE A  36     257.807 264.738 235.712  1.00  0.70           C  
ATOM    516  CZ  PHE A  36     257.334 266.020 236.031  1.00  0.70           C  
ATOM    517  H   PHE A  36     263.508 266.873 235.071  1.00  0.70           H  
ATOM    518  HA  PHE A  36     261.846 265.672 236.985  1.00  0.70           H  
ATOM    519  HB2 PHE A  36     261.731 266.334 234.255  1.00  0.70           H  
ATOM    520  HB3 PHE A  36     261.540 264.597 234.238  1.00  0.70           H  
ATOM    521  HD1 PHE A  36     260.203 267.799 235.520  1.00  0.70           H  
ATOM    522  HD2 PHE A  36     259.508 263.566 235.096  1.00  0.70           H  
ATOM    523  HE1 PHE A  36     257.853 268.113 236.223  1.00  0.70           H  
ATOM    524  HE2 PHE A  36     257.146 263.891 235.766  1.00  0.70           H  
ATOM    525  HZ  PHE A  36     256.308 266.152 236.341  1.00  0.70           H  
ATOM    526  N   PHE A  37     263.681 263.395 235.388  1.00  0.73           N  
ATOM    527  CA  PHE A  37     264.238 262.040 235.464  1.00  0.73           C  
ATOM    528  C   PHE A  37     265.085 261.823 236.732  1.00  0.73           C  
ATOM    529  O   PHE A  37     264.906 260.839 237.453  1.00  0.73           O  
ATOM    530  CB  PHE A  37     265.056 261.793 234.186  1.00  0.73           C  
ATOM    531  CG  PHE A  37     265.547 260.371 234.019  1.00  0.73           C  
ATOM    532  CD1 PHE A  37     266.882 260.024 234.315  1.00  0.73           C  
ATOM    533  CD2 PHE A  37     264.655 259.390 233.550  1.00  0.73           C  
ATOM    534  CE1 PHE A  37     267.317 258.698 234.142  1.00  0.73           C  
ATOM    535  CE2 PHE A  37     265.091 258.067 233.374  1.00  0.73           C  
ATOM    536  CZ  PHE A  37     266.420 257.725 233.670  1.00  0.73           C  
ATOM    537  H   PHE A  37     263.926 263.965 234.585  1.00  0.73           H  
ATOM    538  HA  PHE A  37     263.417 261.324 235.496  1.00  0.73           H  
ATOM    539  HB2 PHE A  37     264.436 262.039 233.322  1.00  0.73           H  
ATOM    540  HB3 PHE A  37     265.913 262.465 234.166  1.00  0.73           H  
ATOM    541  HD1 PHE A  37     267.581 260.764 234.679  1.00  0.73           H  
ATOM    542  HD2 PHE A  37     263.632 259.653 233.320  1.00  0.73           H  
ATOM    543  HE1 PHE A  37     268.331 258.422 234.389  1.00  0.73           H  
ATOM    544  HE2 PHE A  37     264.406 257.313 233.013  1.00  0.73           H  
ATOM    545  HZ  PHE A  37     266.752 256.710 233.537  1.00  0.73           H  
ATOM    546  N   ILE A  38     265.968 262.775 237.045  1.00  0.76           N  
ATOM    547  CA  ILE A  38     266.828 262.751 238.238  1.00  0.76           C  
ATOM    548  C   ILE A  38     266.001 262.784 239.540  1.00  0.76           C  
ATOM    549  O   ILE A  38     266.280 262.071 240.514  1.00  0.76           O  
ATOM    550  CB  ILE A  38     267.842 263.917 238.159  1.00  0.76           C  
ATOM    551  CG1 ILE A  38     268.842 263.685 236.995  1.00  0.76           C  
ATOM    552  CG2 ILE A  38     268.585 264.082 239.502  1.00  0.76           C  
ATOM    553  CD1 ILE A  38     269.730 264.894 236.674  1.00  0.76           C  
ATOM    554  H   ILE A  38     266.052 263.563 236.408  1.00  0.76           H  
ATOM    555  HA  ILE A  38     267.397 261.824 238.220  1.00  0.76           H  
ATOM    556  HB  ILE A  38     267.291 264.839 237.966  1.00  0.76           H  
ATOM    557 HG12 ILE A  38     269.488 262.848 237.262  1.00  0.76           H  
ATOM    558 HG13 ILE A  38     268.272 263.433 236.101  1.00  0.76           H  
ATOM    559 HG21 ILE A  38     269.146 263.174 239.721  1.00  0.76           H  
ATOM    560 HG22 ILE A  38     267.862 264.263 240.297  1.00  0.76           H  
ATOM    561 HG23 ILE A  38     269.271 264.926 239.436  1.00  0.76           H  
ATOM    562 HD11 ILE A  38     270.310 265.163 237.557  1.00  0.76           H  
ATOM    563 HD12 ILE A  38     269.104 265.736 236.379  1.00  0.76           H  
ATOM    564 HD13 ILE A  38     270.407 264.641 235.858  1.00  0.76           H  
ATOM    565  N   GLN A  39     264.962 263.617 239.555  1.00  0.69           N  
ATOM    566  CA  GLN A  39     264.074 263.812 240.691  1.00  0.69           C  
ATOM    567  C   GLN A  39     263.223 262.562 240.955  1.00  0.69           C  
ATOM    568  O   GLN A  39     263.002 262.212 242.113  1.00  0.69           O  
ATOM    569  CB  GLN A  39     263.257 265.092 240.444  1.00  0.69           C  
ATOM    570  CG  GLN A  39     262.341 265.523 241.592  1.00  0.69           C  
ATOM    571  CD  GLN A  39     263.089 266.105 242.787  1.00  0.69           C  
ATOM    572  NE2 GLN A  39     262.398 266.669 243.749  1.00  0.69           N  
ATOM    573  OE1 GLN A  39     264.304 266.046 242.891  1.00  0.69           O  
ATOM    574  H   GLN A  39     264.803 264.195 238.735  1.00  0.69           H  
ATOM    575  HA  GLN A  39     264.693 263.973 241.572  1.00  0.69           H  
ATOM    576  HB2 GLN A  39     263.938 265.917 240.229  1.00  0.69           H  
ATOM    577  HB3 GLN A  39     262.634 264.934 239.562  1.00  0.69           H  
ATOM    578  HG2 GLN A  39     261.731 264.685 241.921  1.00  0.69           H  
ATOM    579  HG3 GLN A  39     261.687 266.305 241.210  1.00  0.69           H  
ATOM    580 HE21 GLN A  39     262.930 267.043 244.531  1.00  0.69           H  
ATOM    581 HE22 GLN A  39     261.387 266.637 243.756  1.00  0.69           H  
ATOM    582  N   ILE A  40     262.826 261.841 239.897  1.00  0.73           N  
ATOM    583  CA  ILE A  40     262.185 260.519 239.982  1.00  0.73           C  
ATOM    584  C   ILE A  40     263.123 259.464 240.591  1.00  0.73           C  
ATOM    585  O   ILE A  40     262.697 258.762 241.506  1.00  0.73           O  
ATOM    586  CB  ILE A  40     261.607 260.101 238.604  1.00  0.73           C  
ATOM    587  CG1 ILE A  40     260.404 260.995 238.215  1.00  0.73           C  
ATOM    588  CG2 ILE A  40     261.190 258.617 238.568  1.00  0.73           C  
ATOM    589  CD1 ILE A  40     260.027 260.934 236.732  1.00  0.73           C  
ATOM    590  H   ILE A  40     263.002 262.224 238.972  1.00  0.73           H  
ATOM    591  HA  ILE A  40     261.349 260.602 240.676  1.00  0.73           H  
ATOM    592  HB  ILE A  40     262.389 260.240 237.857  1.00  0.73           H  
ATOM    593 HG12 ILE A  40     259.531 260.686 238.784  1.00  0.73           H  
ATOM    594 HG13 ILE A  40     260.610 262.034 238.465  1.00  0.73           H  
ATOM    595 HG21 ILE A  40     260.449 258.417 239.342  1.00  0.73           H  
ATOM    596 HG22 ILE A  40     262.055 257.972 238.725  1.00  0.73           H  
ATOM    597 HG23 ILE A  40     260.769 258.362 237.597  1.00  0.73           H  
ATOM    598 HD11 ILE A  40     259.668 259.938 236.479  1.00  0.73           H  
ATOM    599 HD12 ILE A  40     260.889 261.186 236.114  1.00  0.73           H  
ATOM    600 HD13 ILE A  40     259.225 261.646 236.536  1.00  0.73           H  
ATOM    601  N   ILE A  41     264.394 259.372 240.159  1.00  0.77           N  
ATOM    602  CA  ILE A  41     265.376 258.431 240.749  1.00  0.77           C  
ATOM    603  C   ILE A  41     265.485 258.636 242.267  1.00  0.77           C  
ATOM    604  O   ILE A  41     265.282 257.699 243.042  1.00  0.77           O  
ATOM    605  CB  ILE A  41     266.766 258.530 240.059  1.00  0.77           C  
ATOM    606  CG1 ILE A  41     266.724 258.071 238.582  1.00  0.77           C  
ATOM    607  CG2 ILE A  41     267.866 257.734 240.808  1.00  0.77           C  
ATOM    608  CD1 ILE A  41     267.760 258.791 237.715  1.00  0.77           C  
ATOM    609  H   ILE A  41     264.680 259.957 239.379  1.00  0.77           H  
ATOM    610  HA  ILE A  41     265.005 257.416 240.601  1.00  0.77           H  
ATOM    611  HB  ILE A  41     267.057 259.581 240.081  1.00  0.77           H  
ATOM    612 HG12 ILE A  41     266.917 256.999 238.542  1.00  0.77           H  
ATOM    613 HG13 ILE A  41     265.740 258.261 238.152  1.00  0.77           H  
ATOM    614 HG21 ILE A  41     267.622 256.672 240.786  1.00  0.77           H  
ATOM    615 HG22 ILE A  41     267.914 258.074 241.842  1.00  0.77           H  
ATOM    616 HG23 ILE A  41     268.831 257.895 240.327  1.00  0.77           H  
ATOM    617 HD11 ILE A  41     268.759 258.593 238.103  1.00  0.77           H  
ATOM    618 HD12 ILE A  41     267.568 259.864 237.735  1.00  0.77           H  
ATOM    619 HD13 ILE A  41     267.690 258.429 236.689  1.00  0.77           H  
ATOM    620  N   THR A  42     265.767 259.865 242.713  1.00  0.70           N  
ATOM    621  CA  THR A  42     265.848 260.174 244.156  1.00  0.70           C  
ATOM    622  C   THR A  42     264.522 259.979 244.882  1.00  0.70           C  
ATOM    623  O   THR A  42     264.534 259.517 246.022  1.00  0.70           O  
ATOM    624  CB  THR A  42     266.370 261.590 244.431  1.00  0.70           C  
ATOM    625  CG2 THR A  42     267.883 261.655 244.308  1.00  0.70           C  
ATOM    626  OG1 THR A  42     265.778 262.568 243.599  1.00  0.70           O  
ATOM    627  H   THR A  42     265.899 260.602 242.031  1.00  0.70           H  
ATOM    628  HA  THR A  42     266.540 259.468 244.615  1.00  0.70           H  
ATOM    629  HB  THR A  42     266.127 261.837 245.463  1.00  0.70           H  
ATOM    630  HG1 THR A  42     266.145 262.470 242.708  1.00  0.70           H  
ATOM    631 HG21 THR A  42     268.224 261.335 243.323  1.00  0.70           H  
ATOM    632 HG22 THR A  42     268.284 260.983 245.067  1.00  0.70           H  
ATOM    633 HG23 THR A  42     268.231 262.670 244.501  1.00  0.70           H  
ATOM    634  N   GLY A  43     263.388 260.261 244.241  1.00  0.68           N  
ATOM    635  CA  GLY A  43     262.067 259.987 244.798  1.00  0.68           C  
ATOM    636  C   GLY A  43     261.861 258.509 245.130  1.00  0.68           C  
ATOM    637  O   GLY A  43     261.487 258.178 246.255  1.00  0.68           O  
ATOM    638  H   GLY A  43     263.434 260.659 243.309  1.00  0.68           H  
ATOM    639  HA2 GLY A  43     261.912 260.572 245.704  1.00  0.68           H  
ATOM    640  HA3 GLY A  43     261.330 260.275 244.053  1.00  0.68           H  
ATOM    641  N   VAL A  44     262.167 257.616 244.185  1.00  0.74           N  
ATOM    642  CA  VAL A  44     262.035 256.160 244.364  1.00  0.74           C  
ATOM    643  C   VAL A  44     262.969 255.619 245.452  1.00  0.74           C  
ATOM    644  O   VAL A  44     262.524 254.844 246.300  1.00  0.74           O  
ATOM    645  CB  VAL A  44     262.215 255.428 243.017  1.00  0.74           C  
ATOM    646  CG1 VAL A  44     262.284 253.902 243.163  1.00  0.74           C  
ATOM    647  CG2 VAL A  44     261.059 255.761 242.061  1.00  0.74           C  
ATOM    648  H   VAL A  44     262.477 257.964 243.282  1.00  0.74           H  
ATOM    649  HA  VAL A  44     261.021 255.955 244.709  1.00  0.74           H  
ATOM    650  HB  VAL A  44     263.146 255.762 242.558  1.00  0.74           H  
ATOM    651 HG11 VAL A  44     261.402 253.537 243.690  1.00  0.74           H  
ATOM    652 HG12 VAL A  44     263.179 253.614 243.715  1.00  0.74           H  
ATOM    653 HG13 VAL A  44     262.333 253.438 242.178  1.00  0.74           H  
ATOM    654 HG21 VAL A  44     260.116 255.401 242.475  1.00  0.74           H  
ATOM    655 HG22 VAL A  44     261.233 255.289 241.095  1.00  0.74           H  
ATOM    656 HG23 VAL A  44     260.987 256.837 241.908  1.00  0.74           H  
ATOM    657  N   PHE A  45     264.238 256.043 245.489  1.00  0.69           N  
ATOM    658  CA  PHE A  45     265.173 255.564 246.519  1.00  0.69           C  
ATOM    659  C   PHE A  45     264.811 256.061 247.931  1.00  0.69           C  
ATOM    660  O   PHE A  45     264.858 255.263 248.871  1.00  0.69           O  
ATOM    661  CB  PHE A  45     266.629 255.839 246.099  1.00  0.69           C  
ATOM    662  CG  PHE A  45     267.102 254.874 245.019  1.00  0.69           C  
ATOM    663  CD1 PHE A  45     267.256 253.511 245.326  1.00  0.69           C  
ATOM    664  CD2 PHE A  45     267.392 255.303 243.715  1.00  0.69           C  
ATOM    665  CE1 PHE A  45     267.662 252.596 244.343  1.00  0.69           C  
ATOM    666  CE2 PHE A  45     267.797 254.397 242.729  1.00  0.69           C  
ATOM    667  CZ  PHE A  45     267.929 253.040 243.042  1.00  0.69           C  
ATOM    668  H   PHE A  45     264.573 256.664 244.759  1.00  0.69           H  
ATOM    669  HA  PHE A  45     265.062 254.480 246.573  1.00  0.69           H  
ATOM    670  HB2 PHE A  45     266.718 256.869 245.748  1.00  0.69           H  
ATOM    671  HB3 PHE A  45     267.297 255.730 246.963  1.00  0.69           H  
ATOM    672  HD1 PHE A  45     267.060 253.164 246.330  1.00  0.69           H  
ATOM    673  HD2 PHE A  45     267.301 256.350 243.468  1.00  0.69           H  
ATOM    674  HE1 PHE A  45     267.769 251.550 244.589  1.00  0.69           H  
ATOM    675  HE2 PHE A  45     268.007 254.744 241.728  1.00  0.69           H  
ATOM    676  HZ  PHE A  45     268.236 252.337 242.282  1.00  0.69           H  
ATOM    677  N   LEU A  46     264.356 257.311 248.097  1.00  0.67           N  
ATOM    678  CA  LEU A  46     263.821 257.801 249.381  1.00  0.67           C  
ATOM    679  C   LEU A  46     262.523 257.080 249.786  1.00  0.67           C  
ATOM    680  O   LEU A  46     262.333 256.757 250.961  1.00  0.67           O  
ATOM    681  CB  LEU A  46     263.597 259.322 249.307  1.00  0.67           C  
ATOM    682  CG  LEU A  46     264.895 260.146 249.207  1.00  0.67           C  
ATOM    683  CD1 LEU A  46     264.559 261.589 248.833  1.00  0.67           C  
ATOM    684  CD2 LEU A  46     265.665 260.154 250.530  1.00  0.67           C  
ATOM    685  H   LEU A  46     264.331 257.933 247.294  1.00  0.67           H  
ATOM    686  HA  LEU A  46     264.545 257.588 250.168  1.00  0.67           H  
ATOM    687  HB2 LEU A  46     262.971 259.533 248.437  1.00  0.67           H  
ATOM    688  HB3 LEU A  46     263.047 259.646 250.192  1.00  0.67           H  
ATOM    689  HG  LEU A  46     265.543 259.734 248.434  1.00  0.67           H  
ATOM    690 HD11 LEU A  46     263.972 262.057 249.624  1.00  0.67           H  
ATOM    691 HD12 LEU A  46     263.991 261.595 247.904  1.00  0.67           H  
ATOM    692 HD13 LEU A  46     265.480 262.145 248.684  1.00  0.67           H  
ATOM    693 HD21 LEU A  46     265.033 260.548 251.328  1.00  0.67           H  
ATOM    694 HD22 LEU A  46     266.547 260.784 250.439  1.00  0.67           H  
ATOM    695 HD23 LEU A  46     265.989 259.147 250.787  1.00  0.67           H  
ATOM    696  N   ALA A  47     261.653 256.760 248.823  1.00  0.67           N  
ATOM    697  CA  ALA A  47     260.415 256.017 249.062  1.00  0.67           C  
ATOM    698  C   ALA A  47     260.628 254.565 249.549  1.00  0.67           C  
ATOM    699  O   ALA A  47     259.662 253.942 249.980  1.00  0.67           O  
ATOM    700  CB  ALA A  47     259.541 256.089 247.804  1.00  0.67           C  
ATOM    701  H   ALA A  47     261.836 257.074 247.875  1.00  0.67           H  
ATOM    702  HA  ALA A  47     259.875 256.526 249.861  1.00  0.67           H  
ATOM    703  HB1 ALA A  47     260.040 255.593 246.972  1.00  0.67           H  
ATOM    704  HB2 ALA A  47     259.347 257.130 247.542  1.00  0.67           H  
ATOM    705  HB3 ALA A  47     258.589 255.592 247.994  1.00  0.67           H  
ATOM    706  N   SER A  48     261.862 254.035 249.554  1.00  0.65           N  
ATOM    707  CA  SER A  48     262.177 252.749 250.208  1.00  0.65           C  
ATOM    708  C   SER A  48     262.282 252.839 251.738  1.00  0.65           C  
ATOM    709  O   SER A  48     262.231 251.809 252.415  1.00  0.65           O  
ATOM    710  CB  SER A  48     263.449 252.118 249.621  1.00  0.65           C  
ATOM    711  OG  SER A  48     264.659 252.796 249.973  1.00  0.65           O  
ATOM    712  H   SER A  48     262.611 254.561 249.124  1.00  0.65           H  
ATOM    713  HA  SER A  48     261.358 252.059 250.000  1.00  0.65           H  
ATOM    714  HB2 SER A  48     263.361 252.086 248.534  1.00  0.65           H  
ATOM    715  HB3 SER A  48     263.513 251.091 249.979  1.00  0.65           H  
ATOM    716  HG  SER A  48     264.706 253.651 249.503  1.00  0.65           H  
ATOM    717  N   ARG A  49     262.427 254.050 252.309  1.00  0.62           N  
ATOM    718  CA  ARG A  49     262.684 254.222 253.755  1.00  0.62           C  
ATOM    719  C   ARG A  49     261.809 255.283 254.444  1.00  0.62           C  
ATOM    720  O   ARG A  49     261.812 255.354 255.671  1.00  0.62           O  
ATOM    721  CB  ARG A  49     264.190 254.497 254.026  1.00  0.62           C  
ATOM    722  CG  ARG A  49     265.114 253.518 253.286  1.00  0.62           C  
ATOM    723  CD  ARG A  49     266.586 253.578 253.623  1.00  0.62           C  
ATOM    724  NE  ARG A  49     266.773 252.750 254.858  1.00  0.62           N  
ATOM    725  CZ  ARG A  49     267.749 251.848 255.014  1.00  0.62           C  
ATOM    726  NH1 ARG A  49     268.740 251.719 254.136  1.00  0.62           N1+
ATOM    727  NH2 ARG A  49     267.721 251.043 256.072  1.00  0.62           N  
ATOM    728  H   ARG A  49     262.448 254.862 251.702  1.00  0.62           H  
ATOM    729  HA  ARG A  49     262.399 253.253 254.196  1.00  0.62           H  
ATOM    730  HB2 ARG A  49     264.430 255.510 253.699  1.00  0.62           H  
ATOM    731  HB3 ARG A  49     264.389 254.432 255.101  1.00  0.62           H  
ATOM    732  HG2 ARG A  49     265.010 253.709 252.218  1.00  0.62           H  
ATOM    733  HG3 ARG A  49     264.763 252.511 253.511  1.00  0.62           H  
ATOM    734  HD2 ARG A  49     266.888 254.608 253.811  1.00  0.62           H  
ATOM    735  HD3 ARG A  49     267.177 253.170 252.803  1.00  0.62           H  
ATOM    736  HE  ARG A  49     266.122 252.881 255.619  1.00  0.62           H  
ATOM    737 HH11 ARG A  49     269.454 251.019 254.279  1.00  0.62           H  
ATOM    738 HH12 ARG A  49     268.779 252.321 253.326  1.00  0.62           H  
ATOM    739 HH21 ARG A  49     266.970 251.118 256.744  1.00  0.62           H  
ATOM    740 HH22 ARG A  49     268.450 250.357 256.204  1.00  0.62           H  
ATOM    741  N   TYR A  50     261.072 256.101 253.689  1.00  0.62           N  
ATOM    742  CA  TYR A  50     260.071 257.026 254.235  1.00  0.62           C  
ATOM    743  C   TYR A  50     258.926 256.272 254.931  1.00  0.62           C  
ATOM    744  O   TYR A  50     258.442 255.267 254.412  1.00  0.62           O  
ATOM    745  CB  TYR A  50     259.517 257.913 253.109  1.00  0.62           C  
ATOM    746  CG  TYR A  50     258.369 258.821 253.527  1.00  0.62           C  
ATOM    747  CD1 TYR A  50     258.578 259.791 254.524  1.00  0.62           C  
ATOM    748  CD2 TYR A  50     257.095 258.692 252.939  1.00  0.62           C  
ATOM    749  CE1 TYR A  50     257.542 260.663 254.905  1.00  0.62           C  
ATOM    750  CE2 TYR A  50     256.049 259.555 253.325  1.00  0.62           C  
ATOM    751  CZ  TYR A  50     256.272 260.548 254.303  1.00  0.62           C  
ATOM    752  OH  TYR A  50     255.273 261.397 254.658  1.00  0.62           O  
ATOM    753  H   TYR A  50     261.167 256.042 252.687  1.00  0.62           H  
ATOM    754  HA  TYR A  50     260.555 257.666 254.975  1.00  0.62           H  
ATOM    755  HB2 TYR A  50     260.327 258.535 252.722  1.00  0.62           H  
ATOM    756  HB3 TYR A  50     259.178 257.271 252.294  1.00  0.62           H  
ATOM    757  HD1 TYR A  50     259.539 259.868 255.003  1.00  0.62           H  
ATOM    758  HD2 TYR A  50     256.915 257.933 252.191  1.00  0.62           H  
ATOM    759  HE1 TYR A  50     257.716 261.418 255.657  1.00  0.62           H  
ATOM    760  HE2 TYR A  50     255.073 259.472 252.876  1.00  0.62           H  
ATOM    761  HH  TYR A  50     255.633 262.179 255.105  1.00  0.62           H  
ATOM    762  N   THR A  51     258.455 256.779 256.075  1.00  0.67           N  
ATOM    763  CA  THR A  51     257.290 256.221 256.782  1.00  0.67           C  
ATOM    764  C   THR A  51     256.093 257.174 256.670  1.00  0.67           C  
ATOM    765  O   THR A  51     256.223 258.317 257.119  1.00  0.67           O  
ATOM    766  CB  THR A  51     257.556 256.079 258.287  1.00  0.67           C  
ATOM    767  CG2 THR A  51     256.343 255.548 259.063  1.00  0.67           C  
ATOM    768  OG1 THR A  51     258.607 255.160 258.528  1.00  0.67           O  
ATOM    769  H   THR A  51     258.857 257.643 256.426  1.00  0.67           H  
ATOM    770  HA  THR A  51     257.088 255.222 256.366  1.00  0.67           H  
ATOM    771  HB  THR A  51     257.809 257.085 258.623  1.00  0.67           H  
ATOM    772  HG1 THR A  51     259.379 255.469 258.048  1.00  0.67           H  
ATOM    773 HG21 THR A  51     256.102 254.543 258.717  1.00  0.67           H  
ATOM    774 HG22 THR A  51     255.489 256.205 258.896  1.00  0.67           H  
ATOM    775 HG23 THR A  51     256.577 255.519 260.127  1.00  0.67           H  
ATOM    776  N   PRO A  52     254.909 256.746 256.199  1.00  0.68           N  
ATOM    777  CA  PRO A  52     253.806 257.682 256.041  1.00  0.68           C  
ATOM    778  C   PRO A  52     252.841 257.510 257.200  1.00  0.68           C  
ATOM    779  O   PRO A  52     251.728 257.007 257.039  1.00  0.68           O  
ATOM    780  CB  PRO A  52     253.175 257.258 254.707  1.00  0.68           C  
ATOM    781  CG  PRO A  52     253.425 255.745 254.603  1.00  0.68           C  
ATOM    782  CD  PRO A  52     254.714 255.527 255.400  1.00  0.68           C  
ATOM    783  HA  PRO A  52     254.133 258.722 255.980  1.00  0.68           H  
ATOM    784  HB2 PRO A  52     252.103 257.460 254.710  1.00  0.68           H  
ATOM    785  HB3 PRO A  52     253.671 257.772 253.884  1.00  0.68           H  
ATOM    786  HG2 PRO A  52     253.556 255.443 253.564  1.00  0.68           H  
ATOM    787  HG3 PRO A  52     252.600 255.183 255.040  1.00  0.68           H  
ATOM    788  HD2 PRO A  52     255.549 255.395 254.709  1.00  0.68           H  
ATOM    789  HD3 PRO A  52     254.614 254.659 256.052  1.00  0.68           H  
ATOM    790  N   ASP A  53     253.259 257.981 258.385  1.00  0.70           N  
ATOM    791  CA  ASP A  53     252.450 257.992 259.586  1.00  0.70           C  
ATOM    792  C   ASP A  53     252.620 259.346 260.251  1.00  0.70           C  
ATOM    793  O   ASP A  53     253.726 259.874 260.341  1.00  0.70           O  
ATOM    794  CB  ASP A  53     252.864 256.849 260.548  1.00  0.70           C  
ATOM    795  CG  ASP A  53     251.833 256.638 261.643  1.00  0.70           C  
ATOM    796  OD1 ASP A  53     251.694 257.542 262.503  1.00  0.70           O  
ATOM    797  OD2 ASP A  53     251.154 255.588 261.612  1.00  0.70           O1-
ATOM    798  H   ASP A  53     254.197 258.351 258.443  1.00  0.70           H  
ATOM    799  HA  ASP A  53     251.403 257.828 259.330  1.00  0.70           H  
ATOM    800  HB2 ASP A  53     253.820 257.102 261.006  1.00  0.70           H  
ATOM    801  HB3 ASP A  53     252.967 255.926 259.977  1.00  0.70           H  
ATOM    802  N   VAL A  54     251.527 259.944 260.760  1.00  0.70           N  
ATOM    803  CA  VAL A  54     251.551 261.232 261.445  1.00  0.70           C  
ATOM    804  C   VAL A  54     252.444 261.229 262.671  1.00  0.70           C  
ATOM    805  O   VAL A  54     253.134 262.198 262.984  1.00  0.70           O  
ATOM    806  CB  VAL A  54     250.140 261.691 261.819  1.00  0.70           C  
ATOM    807  CG1 VAL A  54     249.451 260.728 262.801  1.00  0.70           C  
ATOM    808  CG2 VAL A  54     250.173 263.098 262.427  1.00  0.70           C  
ATOM    809  H   VAL A  54     250.638 259.474 260.662  1.00  0.70           H  
ATOM    810  HA  VAL A  54     251.976 261.943 260.736  1.00  0.70           H  
ATOM    811  HB  VAL A  54     249.561 261.701 260.896  1.00  0.70           H  
ATOM    812 HG11 VAL A  54     250.011 260.700 263.735  1.00  0.70           H  
ATOM    813 HG12 VAL A  54     249.418 259.729 262.367  1.00  0.70           H  
ATOM    814 HG13 VAL A  54     248.436 261.073 262.997  1.00  0.70           H  
ATOM    815 HG21 VAL A  54     250.753 263.082 263.350  1.00  0.70           H  
ATOM    816 HG22 VAL A  54     249.156 263.424 262.643  1.00  0.70           H  
ATOM    817 HG23 VAL A  54     250.633 263.788 261.720  1.00  0.70           H  
ATOM    818  N   SER A  55     252.474 260.090 263.380  1.00  0.68           N  
ATOM    819  CA  SER A  55     253.154 259.921 264.643  1.00  0.68           C  
ATOM    820  C   SER A  55     254.665 259.884 264.489  1.00  0.68           C  
ATOM    821  O   SER A  55     255.413 260.252 265.393  1.00  0.68           O  
ATOM    822  CB  SER A  55     252.622 258.608 265.274  1.00  0.68           C  
ATOM    823  OG  SER A  55     252.975 258.448 266.647  1.00  0.68           O  
ATOM    824  H   SER A  55     251.985 259.291 263.002  1.00  0.68           H  
ATOM    825  HA  SER A  55     252.949 260.776 265.288  1.00  0.68           H  
ATOM    826  HB2 SER A  55     253.030 257.767 264.713  1.00  0.68           H  
ATOM    827  HB3 SER A  55     251.535 258.604 265.195  1.00  0.68           H  
ATOM    828  HG  SER A  55     253.933 258.453 266.703  1.00  0.68           H  
ATOM    829  N   TYR A  56     255.172 259.484 263.300  1.00  0.68           N  
ATOM    830  CA  TYR A  56     256.593 259.210 263.155  1.00  0.68           C  
ATOM    831  C   TYR A  56     257.201 259.589 261.803  1.00  0.68           C  
ATOM    832  O   TYR A  56     258.378 259.315 261.562  1.00  0.68           O  
ATOM    833  CB  TYR A  56     256.854 257.694 263.406  1.00  0.68           C  
ATOM    834  CG  TYR A  56     256.755 257.362 264.873  1.00  0.68           C  
ATOM    835  CD1 TYR A  56     257.791 257.737 265.746  1.00  0.68           C  
ATOM    836  CD2 TYR A  56     255.637 256.690 265.398  1.00  0.68           C  
ATOM    837  CE1 TYR A  56     257.702 257.466 267.119  1.00  0.68           C  
ATOM    838  CE2 TYR A  56     255.545 256.422 266.773  1.00  0.68           C  
ATOM    839  CZ  TYR A  56     256.577 256.816 267.632  1.00  0.68           C  
ATOM    840  OH  TYR A  56     256.491 256.563 269.016  1.00  0.68           O  
ATOM    841  H   TYR A  56     254.558 259.375 262.506  1.00  0.68           H  
ATOM    842  HA  TYR A  56     257.082 259.846 263.893  1.00  0.68           H  
ATOM    843  HB2 TYR A  56     256.115 257.110 262.858  1.00  0.68           H  
ATOM    844  HB3 TYR A  56     257.853 257.441 263.050  1.00  0.68           H  
ATOM    845  HD1 TYR A  56     258.664 258.239 265.355  1.00  0.68           H  
ATOM    846  HD2 TYR A  56     254.842 256.377 264.737  1.00  0.68           H  
ATOM    847  HE1 TYR A  56     258.504 257.760 267.780  1.00  0.68           H  
ATOM    848  HE2 TYR A  56     254.678 255.912 267.167  1.00  0.68           H  
ATOM    849  HH  TYR A  56     255.690 256.114 269.297  1.00  0.68           H  
ATOM    850  N   ALA A  57     256.483 260.287 260.892  1.00  0.71           N  
ATOM    851  CA  ALA A  57     257.014 260.701 259.585  1.00  0.71           C  
ATOM    852  C   ALA A  57     258.269 261.580 259.712  1.00  0.71           C  
ATOM    853  O   ALA A  57     259.275 261.303 259.058  1.00  0.71           O  
ATOM    854  CB  ALA A  57     255.920 261.432 258.802  1.00  0.71           C  
ATOM    855  H   ALA A  57     255.530 260.535 261.116  1.00  0.71           H  
ATOM    856  HA  ALA A  57     257.291 259.807 259.023  1.00  0.71           H  
ATOM    857  HB1 ALA A  57     255.559 262.297 259.358  1.00  0.71           H  
ATOM    858  HB2 ALA A  57     255.093 260.749 258.628  1.00  0.71           H  
ATOM    859  HB3 ALA A  57     256.309 261.759 257.836  1.00  0.71           H  
ATOM    860  N   TYR A  58     258.238 262.573 260.613  1.00  0.69           N  
ATOM    861  CA  TYR A  58     259.332 263.500 260.898  1.00  0.69           C  
ATOM    862  C   TYR A  58     260.608 262.727 261.265  1.00  0.69           C  
ATOM    863  O   TYR A  58     261.653 262.916 260.647  1.00  0.69           O  
ATOM    864  CB  TYR A  58     258.875 264.458 262.022  1.00  0.69           C  
ATOM    865  CG  TYR A  58     259.940 265.422 262.473  1.00  0.69           C  
ATOM    866  CD1 TYR A  58     260.713 265.118 263.607  1.00  0.69           C  
ATOM    867  CD2 TYR A  58     260.185 266.618 261.776  1.00  0.69           C  
ATOM    868  CE1 TYR A  58     261.724 265.985 264.031  1.00  0.69           C  
ATOM    869  CE2 TYR A  58     261.188 267.498 262.214  1.00  0.69           C  
ATOM    870  CZ  TYR A  58     261.948 267.179 263.347  1.00  0.69           C  
ATOM    871  OH  TYR A  58     262.937 268.049 263.835  1.00  0.69           O  
ATOM    872  H   TYR A  58     257.395 262.710 261.137  1.00  0.69           H  
ATOM    873  HA  TYR A  58     259.543 264.090 260.003  1.00  0.69           H  
ATOM    874  HB2 TYR A  58     258.022 265.031 261.659  1.00  0.69           H  
ATOM    875  HB3 TYR A  58     258.570 263.855 262.878  1.00  0.69           H  
ATOM    876  HD1 TYR A  58     260.524 264.207 264.155  1.00  0.69           H  
ATOM    877  HD2 TYR A  58     259.600 266.861 260.901  1.00  0.69           H  
ATOM    878  HE1 TYR A  58     262.331 265.730 264.887  1.00  0.69           H  
ATOM    879  HE2 TYR A  58     261.373 268.418 261.679  1.00  0.69           H  
ATOM    880  HH  TYR A  58     262.772 268.981 263.675  1.00  0.69           H  
ATOM    881  N   TYR A  59     260.513 261.778 262.207  1.00  0.69           N  
ATOM    882  CA  TYR A  59     261.643 260.971 262.619  1.00  0.69           C  
ATOM    883  C   TYR A  59     262.126 259.998 261.544  1.00  0.69           C  
ATOM    884  O   TYR A  59     263.306 259.660 261.500  1.00  0.69           O  
ATOM    885  CB  TYR A  59     261.323 260.204 263.927  1.00  0.69           C  
ATOM    886  CG  TYR A  59     261.234 261.148 265.104  1.00  0.69           C  
ATOM    887  CD1 TYR A  59     262.398 261.769 265.591  1.00  0.69           C  
ATOM    888  CD2 TYR A  59     260.013 261.392 265.761  1.00  0.69           C  
ATOM    889  CE1 TYR A  59     262.343 262.624 266.702  1.00  0.69           C  
ATOM    890  CE2 TYR A  59     259.958 262.245 266.876  1.00  0.69           C  
ATOM    891  CZ  TYR A  59     261.125 262.859 267.344  1.00  0.69           C  
ATOM    892  OH  TYR A  59     261.085 263.707 268.469  1.00  0.69           O  
ATOM    893  H   TYR A  59     259.615 261.613 262.638  1.00  0.69           H  
ATOM    894  HA  TYR A  59     262.460 261.671 262.794  1.00  0.69           H  
ATOM    895  HB2 TYR A  59     260.370 259.687 263.812  1.00  0.69           H  
ATOM    896  HB3 TYR A  59     262.112 259.475 264.114  1.00  0.69           H  
ATOM    897  HD1 TYR A  59     263.345 261.586 265.104  1.00  0.69           H  
ATOM    898  HD2 TYR A  59     259.110 260.919 265.404  1.00  0.69           H  
ATOM    899  HE1 TYR A  59     263.243 263.101 267.061  1.00  0.69           H  
ATOM    900  HE2 TYR A  59     259.016 262.427 267.371  1.00  0.69           H  
ATOM    901  HH  TYR A  59     260.217 263.816 268.864  1.00  0.69           H  
ATOM    902  N   SER A  60     261.249 259.554 260.615  1.00  0.65           N  
ATOM    903  CA  SER A  60     261.651 258.741 259.463  1.00  0.65           C  
ATOM    904  C   SER A  60     262.598 259.498 258.521  1.00  0.65           C  
ATOM    905  O   SER A  60     263.601 258.944 258.071  1.00  0.65           O  
ATOM    906  CB  SER A  60     260.419 258.171 258.737  1.00  0.65           C  
ATOM    907  OG  SER A  60     259.889 259.021 257.736  1.00  0.65           O  
ATOM    908  H   SER A  60     260.274 259.794 260.722  1.00  0.65           H  
ATOM    909  HA  SER A  60     262.216 257.907 259.866  1.00  0.65           H  
ATOM    910  HB2 SER A  60     259.627 257.969 259.464  1.00  0.65           H  
ATOM    911  HB3 SER A  60     260.707 257.232 258.262  1.00  0.65           H  
ATOM    912  HG  SER A  60     259.603 259.858 258.151  1.00  0.65           H  
ATOM    913  N   ILE A  61     262.337 260.794 258.309  1.00  0.64           N  
ATOM    914  CA  ILE A  61     263.193 261.694 257.525  1.00  0.64           C  
ATOM    915  C   ILE A  61     264.527 261.955 258.216  1.00  0.64           C  
ATOM    916  O   ILE A  61     265.582 261.931 257.579  1.00  0.64           O  
ATOM    917  CB  ILE A  61     262.417 262.992 257.200  1.00  0.64           C  
ATOM    918  CG1 ILE A  61     261.169 262.707 256.339  1.00  0.64           C  
ATOM    919  CG2 ILE A  61     263.289 264.056 256.521  1.00  0.64           C  
ATOM    920  CD1 ILE A  61     261.428 261.771 255.155  1.00  0.64           C  
ATOM    921  H   ILE A  61     261.490 261.178 258.710  1.00  0.64           H  
ATOM    922  HA  ILE A  61     263.453 261.200 256.590  1.00  0.64           H  
ATOM    923  HB  ILE A  61     262.072 263.431 258.135  1.00  0.64           H  
ATOM    924 HG12 ILE A  61     260.388 262.270 256.956  1.00  0.64           H  
ATOM    925 HG13 ILE A  61     260.788 263.650 255.955  1.00  0.64           H  
ATOM    926 HG21 ILE A  61     263.660 263.657 255.579  1.00  0.64           H  
ATOM    927 HG22 ILE A  61     264.125 264.346 257.156  1.00  0.64           H  
ATOM    928 HG23 ILE A  61     262.687 264.941 256.306  1.00  0.64           H  
ATOM    929 HD11 ILE A  61     261.531 260.747 255.511  1.00  0.64           H  
ATOM    930 HD12 ILE A  61     262.347 262.039 254.641  1.00  0.64           H  
ATOM    931 HD13 ILE A  61     260.584 261.811 254.467  1.00  0.64           H  
ATOM    932  N   GLN A  62     264.503 262.136 259.536  1.00  0.64           N  
ATOM    933  CA  GLN A  62     265.730 262.273 260.310  1.00  0.64           C  
ATOM    934  C   GLN A  62     266.554 260.983 260.355  1.00  0.64           C  
ATOM    935  O   GLN A  62     267.781 261.057 260.342  1.00  0.64           O  
ATOM    936  CB  GLN A  62     265.416 262.739 261.731  1.00  0.64           C  
ATOM    937  CG  GLN A  62     264.631 264.070 261.829  1.00  0.64           C  
ATOM    938  CD  GLN A  62     265.289 265.228 261.075  1.00  0.64           C  
ATOM    939  NE2 GLN A  62     264.449 266.202 260.653  1.00  0.64           N  
ATOM    940  OE1 GLN A  62     266.502 265.288 260.875  1.00  0.64           O  
ATOM    941  H   GLN A  62     263.605 262.171 260.004  1.00  0.64           H  
ATOM    942  HA  GLN A  62     266.358 263.023 259.827  1.00  0.64           H  
ATOM    943  HB2 GLN A  62     264.840 261.969 262.245  1.00  0.64           H  
ATOM    944  HB3 GLN A  62     266.373 262.874 262.235  1.00  0.64           H  
ATOM    945  HG2 GLN A  62     264.550 264.345 262.881  1.00  0.64           H  
ATOM    946  HG3 GLN A  62     263.634 263.913 261.417  1.00  0.64           H  
ATOM    947 HE21 GLN A  62     264.814 267.005 260.160  1.00  0.64           H  
ATOM    948 HE22 GLN A  62     263.458 266.126 260.831  1.00  0.64           H  
ATOM    949  N   HIS A  63     265.937 259.782 260.403  1.00  0.65           N  
ATOM    950  CA  HIS A  63     266.644 258.503 260.381  1.00  0.65           C  
ATOM    951  C   HIS A  63     267.516 258.330 259.148  1.00  0.65           C  
ATOM    952  O   HIS A  63     268.663 257.896 259.243  1.00  0.65           O  
ATOM    953  CB  HIS A  63     265.665 257.308 260.496  1.00  0.65           C  
ATOM    954  CG  HIS A  63     266.331 256.017 260.890  1.00  0.65           C  
ATOM    955  CD2 HIS A  63     266.758 255.125 259.923  1.00  0.65           C  
ATOM    956  ND1 HIS A  63     266.710 255.588 262.123  1.00  0.65           N  
ATOM    957  CE1 HIS A  63     267.394 254.409 261.921  1.00  0.65           C  
ATOM    958  NE2 HIS A  63     267.393 254.180 260.586  1.00  0.65           N  
ATOM    959  H   HIS A  63     264.929 259.767 260.457  1.00  0.65           H  
ATOM    960  HA  HIS A  63     267.298 258.515 261.253  1.00  0.65           H  
ATOM    961  HB2 HIS A  63     265.181 257.165 259.530  1.00  0.65           H  
ATOM    962  HB3 HIS A  63     264.913 257.550 261.247  1.00  0.65           H  
ATOM    963  HD2 HIS A  63     266.604 255.189 258.856  1.00  0.65           H  
ATOM    964  HE1 HIS A  63     267.815 253.828 262.632  1.00  0.65           H  
ATOM    965  HE2 HIS A  63     267.858 253.324 260.120  1.00  0.65           H  
ATOM    966  N   ILE A  64     267.013 258.768 257.970  1.00  0.65           N  
ATOM    967  CA  ILE A  64     267.760 258.768 256.716  1.00  0.65           C  
ATOM    968  C   ILE A  64     269.052 259.599 256.817  1.00  0.65           C  
ATOM    969  O   ILE A  64     270.126 259.158 256.414  1.00  0.65           O  
ATOM    970  CB  ILE A  64     266.828 259.202 255.553  1.00  0.65           C  
ATOM    971  CG1 ILE A  64     265.692 258.171 255.332  1.00  0.65           C  
ATOM    972  CG2 ILE A  64     267.602 259.461 254.250  1.00  0.65           C  
ATOM    973  CD1 ILE A  64     264.569 258.652 254.402  1.00  0.65           C  
ATOM    974  H   ILE A  64     266.063 259.122 257.964  1.00  0.65           H  
ATOM    975  HA  ILE A  64     268.068 257.744 256.558  1.00  0.65           H  
ATOM    976  HB  ILE A  64     266.365 260.148 255.837  1.00  0.65           H  
ATOM    977 HG12 ILE A  64     266.112 257.251 254.924  1.00  0.65           H  
ATOM    978 HG13 ILE A  64     265.231 257.924 256.287  1.00  0.65           H  
ATOM    979 HG21 ILE A  64     268.138 258.566 253.939  1.00  0.65           H  
ATOM    980 HG22 ILE A  64     268.308 260.276 254.399  1.00  0.65           H  
ATOM    981 HG23 ILE A  64     266.925 259.772 253.456  1.00  0.65           H  
ATOM    982 HD11 ILE A  64     264.928 258.742 253.377  1.00  0.65           H  
ATOM    983 HD12 ILE A  64     264.188 259.615 254.743  1.00  0.65           H  
ATOM    984 HD13 ILE A  64     263.754 257.928 254.418  1.00  0.65           H  
ATOM    985  N   LEU A  65     268.974 260.817 257.376  1.00  0.68           N  
ATOM    986  CA  LEU A  65     270.119 261.696 257.534  1.00  0.68           C  
ATOM    987  C   LEU A  65     271.163 261.195 258.518  1.00  0.68           C  
ATOM    988  O   LEU A  65     272.362 261.305 258.271  1.00  0.68           O  
ATOM    989  CB  LEU A  65     269.667 263.120 257.947  1.00  0.68           C  
ATOM    990  CG  LEU A  65     268.702 263.839 256.987  1.00  0.68           C  
ATOM    991  CD1 LEU A  65     268.346 265.216 257.549  1.00  0.68           C  
ATOM    992  CD2 LEU A  65     269.324 264.038 255.606  1.00  0.68           C  
ATOM    993  H   LEU A  65     268.072 261.128 257.713  1.00  0.68           H  
ATOM    994  HA  LEU A  65     270.597 261.716 256.555  1.00  0.68           H  
ATOM    995  HB2 LEU A  65     269.158 263.052 258.909  1.00  0.68           H  
ATOM    996  HB3 LEU A  65     270.554 263.745 258.049  1.00  0.68           H  
ATOM    997  HG  LEU A  65     267.784 263.264 256.882  1.00  0.68           H  
ATOM    998 HD11 LEU A  65     269.242 265.833 257.624  1.00  0.68           H  
ATOM    999 HD12 LEU A  65     267.904 265.102 258.540  1.00  0.68           H  
ATOM   1000 HD13 LEU A  65     267.620 265.703 256.902  1.00  0.68           H  
ATOM   1001 HD21 LEU A  65     270.355 264.378 255.706  1.00  0.68           H  
ATOM   1002 HD22 LEU A  65     268.773 264.783 255.034  1.00  0.68           H  
ATOM   1003 HD23 LEU A  65     269.282 263.089 255.074  1.00  0.68           H  
ATOM   1004  N   ARG A  66     270.727 260.659 259.672  1.00  0.65           N  
ATOM   1005  CA  ARG A  66     271.634 260.271 260.734  1.00  0.65           C  
ATOM   1006  C   ARG A  66     272.262 258.891 260.592  1.00  0.65           C  
ATOM   1007  O   ARG A  66     273.472 258.754 260.745  1.00  0.65           O  
ATOM   1008  CB  ARG A  66     270.897 260.359 262.093  1.00  0.65           C  
ATOM   1009  CG  ARG A  66     270.348 261.770 262.384  1.00  0.65           C  
ATOM   1010  CD  ARG A  66     269.831 261.955 263.814  1.00  0.65           C  
ATOM   1011  NE  ARG A  66     270.926 262.622 264.587  1.00  0.65           N  
ATOM   1012  CZ  ARG A  66     270.929 263.911 264.953  1.00  0.65           C  
ATOM   1013  NH1 ARG A  66     269.853 264.687 264.861  1.00  0.65           N1+
ATOM   1014  NH2 ARG A  66     272.055 264.438 265.427  1.00  0.65           N  
ATOM   1015  H   ARG A  66     269.735 260.522 259.803  1.00  0.65           H  
ATOM   1016  HA  ARG A  66     272.466 260.973 260.672  1.00  0.65           H  
ATOM   1017  HB2 ARG A  66     270.064 259.656 262.084  1.00  0.65           H  
ATOM   1018  HB3 ARG A  66     271.594 260.086 262.885  1.00  0.65           H  
ATOM   1019  HG2 ARG A  66     269.527 261.967 261.695  1.00  0.65           H  
ATOM   1020  HG3 ARG A  66     271.147 262.491 262.213  1.00  0.65           H  
ATOM   1021  HD2 ARG A  66     269.596 260.987 264.256  1.00  0.65           H  
ATOM   1022  HD3 ARG A  66     268.938 262.580 263.812  1.00  0.65           H  
ATOM   1023  HE  ARG A  66     271.721 262.059 264.852  1.00  0.65           H  
ATOM   1024 HH11 ARG A  66     269.902 265.654 265.148  1.00  0.65           H  
ATOM   1025 HH12 ARG A  66     268.987 264.309 264.504  1.00  0.65           H  
ATOM   1026 HH21 ARG A  66     272.885 263.868 265.505  1.00  0.65           H  
ATOM   1027 HH22 ARG A  66     272.079 265.408 265.709  1.00  0.65           H  
ATOM   1028  N   GLU A  67     271.469 257.840 260.301  1.00  0.66           N  
ATOM   1029  CA  GLU A  67     271.903 256.475 260.589  1.00  0.66           C  
ATOM   1030  C   GLU A  67     272.122 255.638 259.341  1.00  0.66           C  
ATOM   1031  O   GLU A  67     272.359 254.431 259.405  1.00  0.66           O  
ATOM   1032  CB  GLU A  67     270.848 255.756 261.473  1.00  0.66           C  
ATOM   1033  CG  GLU A  67     270.592 256.432 262.844  1.00  0.66           C  
ATOM   1034  CD  GLU A  67     271.787 256.429 263.799  1.00  0.66           C  
ATOM   1035  OE1 GLU A  67     272.738 255.637 263.598  1.00  0.66           O  
ATOM   1036  OE2 GLU A  67     271.721 257.232 264.768  1.00  0.66           O1-
ATOM   1037  H   GLU A  67     270.565 257.998 259.879  1.00  0.66           H  
ATOM   1038  HA  GLU A  67     272.859 256.567 261.105  1.00  0.66           H  
ATOM   1039  HB2 GLU A  67     269.906 255.729 260.925  1.00  0.66           H  
ATOM   1040  HB3 GLU A  67     271.192 254.738 261.654  1.00  0.66           H  
ATOM   1041  HG2 GLU A  67     269.769 255.909 263.331  1.00  0.66           H  
ATOM   1042  HG3 GLU A  67     270.307 257.468 262.662  1.00  0.66           H  
ATOM   1043  N   LEU A  68     272.047 256.244 258.141  1.00  0.63           N  
ATOM   1044  CA  LEU A  68     272.103 255.498 256.897  1.00  0.63           C  
ATOM   1045  C   LEU A  68     273.245 255.931 255.999  1.00  0.63           C  
ATOM   1046  O   LEU A  68     273.484 257.114 255.756  1.00  0.63           O  
ATOM   1047  CB  LEU A  68     270.811 255.649 256.069  1.00  0.63           C  
ATOM   1048  CG  LEU A  68     269.501 255.281 256.789  1.00  0.63           C  
ATOM   1049  CD1 LEU A  68     268.374 255.415 255.775  1.00  0.63           C  
ATOM   1050  CD2 LEU A  68     269.470 253.885 257.430  1.00  0.63           C  
ATOM   1051  H   LEU A  68     271.949 257.249 258.105  1.00  0.63           H  
ATOM   1052  HA  LEU A  68     272.245 254.464 257.211  1.00  0.63           H  
ATOM   1053  HB2 LEU A  68     270.737 256.690 255.753  1.00  0.63           H  
ATOM   1054  HB3 LEU A  68     270.901 255.009 255.192  1.00  0.63           H  
ATOM   1055  HG  LEU A  68     269.395 255.964 257.631  1.00  0.63           H  
ATOM   1056 HD11 LEU A  68     268.534 254.710 254.959  1.00  0.63           H  
ATOM   1057 HD12 LEU A  68     268.360 256.431 255.380  1.00  0.63           H  
ATOM   1058 HD13 LEU A  68     267.422 255.200 256.260  1.00  0.63           H  
ATOM   1059 HD21 LEU A  68     269.571 253.126 256.654  1.00  0.63           H  
ATOM   1060 HD22 LEU A  68     268.524 253.746 257.953  1.00  0.63           H  
ATOM   1061 HD23 LEU A  68     270.293 253.792 258.138  1.00  0.63           H  
ATOM   1062  N   TRP A  69     273.975 254.953 255.420  1.00  0.63           N  
ATOM   1063  CA  TRP A  69     275.019 255.222 254.447  1.00  0.63           C  
ATOM   1064  C   TRP A  69     274.538 255.989 253.216  1.00  0.63           C  
ATOM   1065  O   TRP A  69     273.599 255.591 252.527  1.00  0.63           O  
ATOM   1066  CB  TRP A  69     275.746 253.923 254.029  1.00  0.63           C  
ATOM   1067  CG  TRP A  69     276.944 254.157 253.133  1.00  0.63           C  
ATOM   1068  CD1 TRP A  69     277.022 254.075 251.771  1.00  0.63           C  
ATOM   1069  CD2 TRP A  69     278.213 254.655 253.588  1.00  0.63           C  
ATOM   1070  CE2 TRP A  69     279.013 254.831 252.443  1.00  0.63           C  
ATOM   1071  CE3 TRP A  69     278.692 254.962 254.862  1.00  0.63           C  
ATOM   1072  NE1 TRP A  69     278.270 254.470 251.342  1.00  0.63           N  
ATOM   1073  CZ2 TRP A  69     280.310 255.312 252.546  1.00  0.63           C  
ATOM   1074  CZ3 TRP A  69     280.003 255.453 254.965  1.00  0.63           C  
ATOM   1075  CH2 TRP A  69     280.802 255.623 253.823  1.00  0.63           C  
ATOM   1076  H   TRP A  69     273.787 253.994 255.675  1.00  0.63           H  
ATOM   1077  HA  TRP A  69     275.725 255.878 254.956  1.00  0.63           H  
ATOM   1078  HB2 TRP A  69     276.085 253.413 254.931  1.00  0.63           H  
ATOM   1079  HB3 TRP A  69     275.037 253.288 253.497  1.00  0.63           H  
ATOM   1080  HD1 TRP A  69     276.221 253.748 251.125  1.00  0.63           H  
ATOM   1081  HE1 TRP A  69     278.586 254.491 250.383  1.00  0.63           H  
ATOM   1082  HE3 TRP A  69     278.076 254.827 255.738  1.00  0.63           H  
ATOM   1083  HZ2 TRP A  69     280.924 255.444 251.668  1.00  0.63           H  
ATOM   1084  HZ3 TRP A  69     280.403 255.704 255.936  1.00  0.63           H  
ATOM   1085  HH2 TRP A  69     281.809 255.998 253.929  1.00  0.63           H  
ATOM   1086  N   SER A  70     275.175 257.153 252.965  1.00  0.65           N  
ATOM   1087  CA  SER A  70     274.830 258.102 251.911  1.00  0.65           C  
ATOM   1088  C   SER A  70     273.422 258.661 252.022  1.00  0.65           C  
ATOM   1089  O   SER A  70     272.907 259.257 251.077  1.00  0.65           O  
ATOM   1090  CB  SER A  70     275.043 257.541 250.480  1.00  0.65           C  
ATOM   1091  OG  SER A  70     276.426 257.275 250.250  1.00  0.65           O  
ATOM   1092  H   SER A  70     275.958 257.387 253.558  1.00  0.65           H  
ATOM   1093  HA  SER A  70     275.533 258.919 252.072  1.00  0.65           H  
ATOM   1094  HB2 SER A  70     274.692 258.272 249.752  1.00  0.65           H  
ATOM   1095  HB3 SER A  70     274.476 256.617 250.369  1.00  0.65           H  
ATOM   1096  HG  SER A  70     276.709 256.627 250.899  1.00  0.65           H  
ATOM   1097  N   GLY A  71     272.754 258.527 253.194  1.00  0.67           N  
ATOM   1098  CA  GLY A  71     271.344 258.882 253.333  1.00  0.67           C  
ATOM   1099  C   GLY A  71     271.073 260.356 253.219  1.00  0.67           C  
ATOM   1100  O   GLY A  71     270.080 260.775 252.623  1.00  0.67           O  
ATOM   1101  H   GLY A  71     273.248 258.169 253.999  1.00  0.67           H  
ATOM   1102  HA2 GLY A  71     270.782 258.368 252.553  1.00  0.67           H  
ATOM   1103  HA3 GLY A  71     271.000 258.544 254.311  1.00  0.67           H  
ATOM   1104  N   TRP A  72     272.029 261.177 253.684  1.00  0.64           N  
ATOM   1105  CA  TRP A  72     272.002 262.617 253.538  1.00  0.64           C  
ATOM   1106  C   TRP A  72     271.949 263.086 252.092  1.00  0.64           C  
ATOM   1107  O   TRP A  72     271.243 264.035 251.750  1.00  0.64           O  
ATOM   1108  CB  TRP A  72     273.184 263.279 254.304  1.00  0.64           C  
ATOM   1109  CG  TRP A  72     274.587 262.912 253.846  1.00  0.64           C  
ATOM   1110  CD1 TRP A  72     275.444 261.961 254.333  1.00  0.64           C  
ATOM   1111  CD2 TRP A  72     275.278 263.564 252.765  1.00  0.64           C  
ATOM   1112  CE2 TRP A  72     276.523 262.926 252.628  1.00  0.64           C  
ATOM   1113  CE3 TRP A  72     274.918 264.617 251.929  1.00  0.64           C  
ATOM   1114  NE1 TRP A  72     276.611 261.954 253.596  1.00  0.64           N  
ATOM   1115  CZ2 TRP A  72     277.420 263.318 251.646  1.00  0.64           C  
ATOM   1116  CZ3 TRP A  72     275.796 264.981 250.902  1.00  0.64           C  
ATOM   1117  CH2 TRP A  72     277.034 264.339 250.763  1.00  0.64           C  
ATOM   1118  H   TRP A  72     272.815 260.764 254.165  1.00  0.64           H  
ATOM   1119  HA  TRP A  72     271.066 262.946 253.989  1.00  0.64           H  
ATOM   1120  HB2 TRP A  72     273.077 264.359 254.206  1.00  0.64           H  
ATOM   1121  HB3 TRP A  72     273.095 262.999 255.354  1.00  0.64           H  
ATOM   1122  HD1 TRP A  72     275.237 261.312 255.171  1.00  0.64           H  
ATOM   1123  HE1 TRP A  72     277.398 261.338 253.743  1.00  0.64           H  
ATOM   1124  HE3 TRP A  72     273.984 265.140 252.070  1.00  0.64           H  
ATOM   1125  HZ2 TRP A  72     278.390 262.850 251.563  1.00  0.64           H  
ATOM   1126  HZ3 TRP A  72     275.517 265.763 250.211  1.00  0.64           H  
ATOM   1127  HH2 TRP A  72     277.700 264.634 249.966  1.00  0.64           H  
ATOM   1128  N   CYS A  73     272.700 262.407 251.205  1.00  0.69           N  
ATOM   1129  CA  CYS A  73     272.870 262.822 249.831  1.00  0.69           C  
ATOM   1130  C   CYS A  73     271.577 262.786 249.038  1.00  0.69           C  
ATOM   1131  O   CYS A  73     271.159 263.793 248.479  1.00  0.69           O  
ATOM   1132  CB  CYS A  73     273.957 261.946 249.161  1.00  0.69           C  
ATOM   1133  SG  CYS A  73     274.582 262.667 247.607  1.00  0.69           S  
ATOM   1134  H   CYS A  73     273.167 261.567 251.515  1.00  0.69           H  
ATOM   1135  HA  CYS A  73     273.189 263.864 249.837  1.00  0.69           H  
ATOM   1136  HB2 CYS A  73     273.531 260.966 248.944  1.00  0.69           H  
ATOM   1137  HB3 CYS A  73     274.791 261.834 249.854  1.00  0.69           H  
ATOM   1138  HG  CYS A  73     273.572 262.811 246.745  1.00  0.69           H  
ATOM   1139  N   PHE A  74     270.841 261.660 249.058  1.00  0.65           N  
ATOM   1140  CA  PHE A  74     269.588 261.519 248.329  1.00  0.65           C  
ATOM   1141  C   PHE A  74     268.521 262.531 248.773  1.00  0.65           C  
ATOM   1142  O   PHE A  74     267.861 263.115 247.911  1.00  0.65           O  
ATOM   1143  CB  PHE A  74     269.053 260.094 248.429  1.00  0.65           C  
ATOM   1144  CG  PHE A  74     270.010 259.091 247.843  1.00  0.65           C  
ATOM   1145  CD1 PHE A  74     270.097 258.929 246.452  1.00  0.65           C  
ATOM   1146  CD2 PHE A  74     270.830 258.306 248.670  1.00  0.65           C  
ATOM   1147  CE1 PHE A  74     270.998 258.016 245.892  1.00  0.65           C  
ATOM   1148  CE2 PHE A  74     271.731 257.388 248.117  1.00  0.65           C  
ATOM   1149  CZ  PHE A  74     271.817 257.245 246.726  1.00  0.65           C  
ATOM   1150  H   PHE A  74     271.172 260.877 249.603  1.00  0.65           H  
ATOM   1151  HA  PHE A  74     269.845 261.759 247.297  1.00  0.65           H  
ATOM   1152  HB2 PHE A  74     268.859 259.849 249.476  1.00  0.65           H  
ATOM   1153  HB3 PHE A  74     268.107 260.030 247.890  1.00  0.65           H  
ATOM   1154  HD1 PHE A  74     269.461 259.516 245.806  1.00  0.65           H  
ATOM   1155  HD2 PHE A  74     270.765 258.411 249.743  1.00  0.65           H  
ATOM   1156  HE1 PHE A  74     271.061 257.906 244.819  1.00  0.65           H  
ATOM   1157  HE2 PHE A  74     272.359 256.791 248.762  1.00  0.65           H  
ATOM   1158  HZ  PHE A  74     272.514 256.541 246.297  1.00  0.65           H  
ATOM   1159  N   ARG A  75     268.376 262.790 250.085  1.00  0.63           N  
ATOM   1160  CA  ARG A  75     267.415 263.786 250.598  1.00  0.63           C  
ATOM   1161  C   ARG A  75     267.749 265.198 250.115  1.00  0.63           C  
ATOM   1162  O   ARG A  75     266.898 265.854 249.514  1.00  0.63           O  
ATOM   1163  CB  ARG A  75     267.250 263.681 252.130  1.00  0.63           C  
ATOM   1164  CG  ARG A  75     266.441 264.869 252.685  1.00  0.63           C  
ATOM   1165  CD  ARG A  75     265.893 264.650 254.102  1.00  0.63           C  
ATOM   1166  NE  ARG A  75     265.388 265.918 254.679  1.00  0.63           N  
ATOM   1167  CZ  ARG A  75     264.334 266.596 254.245  1.00  0.63           C  
ATOM   1168  NH1 ARG A  75     263.452 266.114 253.441  1.00  0.63           N1+
ATOM   1169  NH2 ARG A  75     264.126 267.834 254.585  1.00  0.63           N  
ATOM   1170  H   ARG A  75     268.956 262.282 250.745  1.00  0.63           H  
ATOM   1171  HA  ARG A  75     266.436 263.570 250.168  1.00  0.63           H  
ATOM   1172  HB2 ARG A  75     266.731 262.749 252.362  1.00  0.63           H  
ATOM   1173  HB3 ARG A  75     268.230 263.665 252.610  1.00  0.63           H  
ATOM   1174  HG2 ARG A  75     265.595 265.060 252.022  1.00  0.63           H  
ATOM   1175  HG3 ARG A  75     267.081 265.752 252.693  1.00  0.63           H  
ATOM   1176  HD2 ARG A  75     266.678 264.254 254.743  1.00  0.63           H  
ATOM   1177  HD3 ARG A  75     265.103 263.903 254.057  1.00  0.63           H  
ATOM   1178  HE  ARG A  75     265.945 266.355 255.387  1.00  0.63           H  
ATOM   1179 HH11 ARG A  75     262.759 266.752 253.042  1.00  0.63           H  
ATOM   1180 HH12 ARG A  75     263.384 265.109 253.241  1.00  0.63           H  
ATOM   1181 HH21 ARG A  75     264.719 268.353 255.194  1.00  0.63           H  
ATOM   1182 HH22 ARG A  75     263.378 268.281 254.030  1.00  0.63           H  
ATOM   1183  N   TYR A  76     268.986 265.657 250.314  1.00  0.63           N  
ATOM   1184  CA  TYR A  76     269.394 266.995 249.873  1.00  0.63           C  
ATOM   1185  C   TYR A  76     269.360 267.157 248.353  1.00  0.63           C  
ATOM   1186  O   TYR A  76     268.930 268.196 247.850  1.00  0.63           O  
ATOM   1187  CB  TYR A  76     270.775 267.339 250.446  1.00  0.63           C  
ATOM   1188  CG  TYR A  76     270.758 267.590 251.941  1.00  0.63           C  
ATOM   1189  CD1 TYR A  76     269.768 268.405 252.535  1.00  0.63           C  
ATOM   1190  CD2 TYR A  76     271.749 267.029 252.764  1.00  0.63           C  
ATOM   1191  CE1 TYR A  76     269.747 268.591 253.931  1.00  0.63           C  
ATOM   1192  CE2 TYR A  76     271.741 267.214 254.154  1.00  0.63           C  
ATOM   1193  CZ  TYR A  76     270.732 267.983 254.739  1.00  0.63           C  
ATOM   1194  OH  TYR A  76     270.688 268.152 256.136  1.00  0.63           O  
ATOM   1195  H   TYR A  76     269.661 265.073 250.796  1.00  0.63           H  
ATOM   1196  HA  TYR A  76     268.667 267.712 250.248  1.00  0.63           H  
ATOM   1197  HB2 TYR A  76     271.465 266.522 250.235  1.00  0.63           H  
ATOM   1198  HB3 TYR A  76     271.117 268.243 249.942  1.00  0.63           H  
ATOM   1199  HD1 TYR A  76     269.022 268.898 251.931  1.00  0.63           H  
ATOM   1200  HD2 TYR A  76     272.536 266.441 252.315  1.00  0.63           H  
ATOM   1201  HE1 TYR A  76     268.984 269.205 254.382  1.00  0.63           H  
ATOM   1202  HE2 TYR A  76     272.509 266.766 254.767  1.00  0.63           H  
ATOM   1203  HH  TYR A  76     269.964 268.694 256.456  1.00  0.63           H  
ATOM   1204  N   MET A  77     269.725 266.118 247.608  1.00  0.65           N  
ATOM   1205  CA  MET A  77     269.622 266.095 246.159  1.00  0.65           C  
ATOM   1206  C   MET A  77     268.157 266.316 245.744  1.00  0.65           C  
ATOM   1207  O   MET A  77     267.864 267.207 244.951  1.00  0.65           O  
ATOM   1208  CB  MET A  77     270.160 264.732 245.617  1.00  0.65           C  
ATOM   1209  CG  MET A  77     271.698 264.618 245.552  1.00  0.65           C  
ATOM   1210  SD  MET A  77     272.272 263.043 244.839  1.00  0.65           S  
ATOM   1211  CE  MET A  77     272.106 263.506 243.093  1.00  0.65           C  
ATOM   1212  H   MET A  77     270.127 265.312 248.064  1.00  0.65           H  
ATOM   1213  HA  MET A  77     270.213 266.936 245.795  1.00  0.65           H  
ATOM   1214  HB2 MET A  77     269.767 264.590 244.610  1.00  0.65           H  
ATOM   1215  HB3 MET A  77     269.789 263.939 246.267  1.00  0.65           H  
ATOM   1216  HG2 MET A  77     272.095 264.705 246.563  1.00  0.65           H  
ATOM   1217  HG3 MET A  77     272.080 265.435 244.940  1.00  0.65           H  
ATOM   1218  HE1 MET A  77     272.411 262.669 242.465  1.00  0.65           H  
ATOM   1219  HE2 MET A  77     272.740 264.368 242.884  1.00  0.65           H  
ATOM   1220  HE3 MET A  77     271.067 263.759 242.881  1.00  0.65           H  
ATOM   1221  N   HIS A  78     267.222 265.568 246.339  1.00  0.68           N  
ATOM   1222  CA  HIS A  78     265.786 265.657 246.041  1.00  0.68           C  
ATOM   1223  C   HIS A  78     265.164 267.017 246.409  1.00  0.68           C  
ATOM   1224  O   HIS A  78     264.314 267.527 245.680  1.00  0.68           O  
ATOM   1225  CB  HIS A  78     265.103 264.496 246.774  1.00  0.68           C  
ATOM   1226  CG  HIS A  78     263.764 264.093 246.230  1.00  0.68           C  
ATOM   1227  CD2 HIS A  78     262.621 263.957 246.960  1.00  0.68           C  
ATOM   1228  ND1 HIS A  78     263.490 263.706 244.929  1.00  0.68           N1+
ATOM   1229  CE1 HIS A  78     262.198 263.328 244.873  1.00  0.68           C  
ATOM   1230  NE2 HIS A  78     261.670 263.446 246.106  1.00  0.68           N  
ATOM   1231  H   HIS A  78     267.527 264.867 247.009  1.00  0.68           H  
ATOM   1232  HA  HIS A  78     265.655 265.528 244.966  1.00  0.68           H  
ATOM   1233  HB2 HIS A  78     265.008 264.737 247.835  1.00  0.68           H  
ATOM   1234  HB3 HIS A  78     265.733 263.613 246.699  1.00  0.68           H  
ATOM   1235  HD1 HIS A  78     264.188 263.707 244.105  1.00  0.68           H  
ATOM   1236  HD2 HIS A  78     262.488 264.202 248.003  1.00  0.68           H  
ATOM   1237  HE1 HIS A  78     261.672 262.963 243.991  1.00  0.68           H  
ATOM   1238  HE2 HIS A  78     260.741 263.147 246.406  1.00  0.68           H  
ATOM   1239  N   ALA A  79     265.605 267.636 247.507  1.00  0.69           N  
ATOM   1240  CA  ALA A  79     265.148 268.970 247.908  1.00  0.69           C  
ATOM   1241  C   ALA A  79     265.704 270.088 246.998  1.00  0.69           C  
ATOM   1242  O   ALA A  79     264.959 270.959 246.549  1.00  0.69           O  
ATOM   1243  CB  ALA A  79     265.516 269.181 249.382  1.00  0.69           C  
ATOM   1244  H   ALA A  79     266.246 267.139 248.115  1.00  0.69           H  
ATOM   1245  HA  ALA A  79     264.059 269.004 247.831  1.00  0.69           H  
ATOM   1246  HB1 ALA A  79     266.598 269.140 249.513  1.00  0.69           H  
ATOM   1247  HB2 ALA A  79     265.049 268.407 249.994  1.00  0.69           H  
ATOM   1248  HB3 ALA A  79     265.148 270.153 249.714  1.00  0.69           H  
ATOM   1249  N   THR A  80     267.005 270.066 246.678  1.00  0.71           N  
ATOM   1250  CA  THR A  80     267.624 271.102 245.819  1.00  0.71           C  
ATOM   1251  C   THR A  80     267.169 270.988 244.360  1.00  0.71           C  
ATOM   1252  O   THR A  80     266.976 272.017 243.707  1.00  0.71           O  
ATOM   1253  CB  THR A  80     269.162 271.142 245.943  1.00  0.71           C  
ATOM   1254  CG2 THR A  80     269.575 271.384 247.402  1.00  0.71           C  
ATOM   1255  OG1 THR A  80     269.745 269.919 245.513  1.00  0.71           O  
ATOM   1256  H   THR A  80     267.586 269.330 247.065  1.00  0.71           H  
ATOM   1257  HA  THR A  80     267.265 272.072 246.163  1.00  0.71           H  
ATOM   1258  HB  THR A  80     269.514 271.939 245.288  1.00  0.71           H  
ATOM   1259  HG1 THR A  80     269.429 269.226 246.097  1.00  0.71           H  
ATOM   1260 HG21 THR A  80     269.223 270.595 248.059  1.00  0.71           H  
ATOM   1261 HG22 THR A  80     269.150 272.326 247.748  1.00  0.71           H  
ATOM   1262 HG23 THR A  80     270.662 271.429 247.469  1.00  0.71           H  
ATOM   1263  N   GLY A  81     266.893 269.775 243.867  1.00  0.70           N  
ATOM   1264  CA  GLY A  81     266.377 269.531 242.517  1.00  0.70           C  
ATOM   1265  C   GLY A  81     265.079 270.283 242.208  1.00  0.70           C  
ATOM   1266  O   GLY A  81     264.960 270.869 241.133  1.00  0.70           O  
ATOM   1267  H   GLY A  81     267.106 268.963 244.439  1.00  0.70           H  
ATOM   1268  HA2 GLY A  81     267.130 269.822 241.784  1.00  0.70           H  
ATOM   1269  HA3 GLY A  81     266.181 268.463 242.407  1.00  0.70           H  
ATOM   1270  N   ALA A  82     264.135 270.351 243.155  1.00  0.71           N  
ATOM   1271  CA  ALA A  82     262.850 271.032 242.963  1.00  0.71           C  
ATOM   1272  C   ALA A  82     262.985 272.543 242.668  1.00  0.71           C  
ATOM   1273  O   ALA A  82     262.205 273.088 241.887  1.00  0.71           O  
ATOM   1274  CB  ALA A  82     261.983 270.775 244.200  1.00  0.71           C  
ATOM   1275  H   ALA A  82     264.296 269.876 244.033  1.00  0.71           H  
ATOM   1276  HA  ALA A  82     262.352 270.584 242.101  1.00  0.71           H  
ATOM   1277  HB1 ALA A  82     262.455 271.201 245.087  1.00  0.71           H  
ATOM   1278  HB2 ALA A  82     261.853 269.701 244.346  1.00  0.71           H  
ATOM   1279  HB3 ALA A  82     261.004 271.237 244.065  1.00  0.71           H  
ATOM   1280  N   SER A  83     263.998 273.223 243.223  1.00  0.71           N  
ATOM   1281  CA  SER A  83     264.279 274.625 242.867  1.00  0.71           C  
ATOM   1282  C   SER A  83     264.762 274.762 241.426  1.00  0.71           C  
ATOM   1283  O   SER A  83     264.336 275.675 240.714  1.00  0.71           O  
ATOM   1284  CB  SER A  83     265.337 275.237 243.785  1.00  0.71           C  
ATOM   1285  OG  SER A  83     264.772 275.495 245.054  1.00  0.71           O  
ATOM   1286  H   SER A  83     264.644 272.722 243.818  1.00  0.71           H  
ATOM   1287  HA  SER A  83     263.363 275.211 242.957  1.00  0.71           H  
ATOM   1288  HB2 SER A  83     265.682 276.178 243.345  1.00  0.71           H  
ATOM   1289  HB3 SER A  83     266.191 274.565 243.880  1.00  0.71           H  
ATOM   1290  HG  SER A  83     264.645 274.659 245.519  1.00  0.71           H  
ATOM   1291  N   LEU A  84     265.627 273.852 240.968  1.00  0.74           N  
ATOM   1292  CA  LEU A  84     266.090 273.903 239.587  1.00  0.74           C  
ATOM   1293  C   LEU A  84     264.958 273.549 238.600  1.00  0.74           C  
ATOM   1294  O   LEU A  84     264.878 274.217 237.572  1.00  0.74           O  
ATOM   1295  CB  LEU A  84     267.346 273.036 239.360  1.00  0.74           C  
ATOM   1296  CG  LEU A  84     268.615 273.551 240.077  1.00  0.74           C  
ATOM   1297  CD1 LEU A  84     269.744 272.529 239.935  1.00  0.74           C  
ATOM   1298  CD2 LEU A  84     269.104 274.906 239.546  1.00  0.74           C  
ATOM   1299  H   LEU A  84     265.920 273.087 241.564  1.00  0.74           H  
ATOM   1300  HA  LEU A  84     266.351 274.940 239.375  1.00  0.74           H  
ATOM   1301  HB2 LEU A  84     267.135 272.029 239.721  1.00  0.74           H  
ATOM   1302  HB3 LEU A  84     267.549 273.003 238.290  1.00  0.74           H  
ATOM   1303  HG  LEU A  84     268.342 273.689 241.123  1.00  0.74           H  
ATOM   1304 HD11 LEU A  84     269.997 272.411 238.881  1.00  0.74           H  
ATOM   1305 HD12 LEU A  84     269.420 271.571 240.340  1.00  0.74           H  
ATOM   1306 HD13 LEU A  84     270.620 272.877 240.482  1.00  0.74           H  
ATOM   1307 HD21 LEU A  84     269.387 274.805 238.498  1.00  0.74           H  
ATOM   1308 HD22 LEU A  84     269.967 275.233 240.125  1.00  0.74           H  
ATOM   1309 HD23 LEU A  84     268.305 275.642 239.637  1.00  0.74           H  
ATOM   1310  N   VAL A  85     264.055 272.596 238.918  1.00  0.73           N  
ATOM   1311  CA  VAL A  85     262.821 272.317 238.133  1.00  0.73           C  
ATOM   1312  C   VAL A  85     262.081 273.612 237.815  1.00  0.73           C  
ATOM   1313  O   VAL A  85     261.855 273.944 236.650  1.00  0.73           O  
ATOM   1314  CB  VAL A  85     261.830 271.356 238.853  1.00  0.73           C  
ATOM   1315  CG1 VAL A  85     260.454 271.226 238.177  1.00  0.73           C  
ATOM   1316  CG2 VAL A  85     262.371 269.937 238.980  1.00  0.73           C  
ATOM   1317  H   VAL A  85     264.218 272.062 239.766  1.00  0.73           H  
ATOM   1318  HA  VAL A  85     263.104 271.866 237.183  1.00  0.73           H  
ATOM   1319  HB  VAL A  85     261.653 271.730 239.858  1.00  0.73           H  
ATOM   1320 HG11 VAL A  85     260.570 270.826 237.172  1.00  0.73           H  
ATOM   1321 HG12 VAL A  85     259.943 272.187 238.130  1.00  0.73           H  
ATOM   1322 HG13 VAL A  85     259.823 270.548 238.752  1.00  0.73           H  
ATOM   1323 HG21 VAL A  85     262.575 269.532 237.988  1.00  0.73           H  
ATOM   1324 HG22 VAL A  85     261.646 269.299 239.485  1.00  0.73           H  
ATOM   1325 HG23 VAL A  85     263.276 269.947 239.577  1.00  0.73           H  
ATOM   1326  N   PHE A  86     261.718 274.366 238.852  1.00  0.74           N  
ATOM   1327  CA  PHE A  86     260.965 275.600 238.680  1.00  0.74           C  
ATOM   1328  C   PHE A  86     261.775 276.683 237.963  1.00  0.74           C  
ATOM   1329  O   PHE A  86     261.239 277.334 237.069  1.00  0.74           O  
ATOM   1330  CB  PHE A  86     260.448 276.072 240.041  1.00  0.74           C  
ATOM   1331  CG  PHE A  86     259.180 275.372 240.487  1.00  0.74           C  
ATOM   1332  CD1 PHE A  86     257.980 275.557 239.770  1.00  0.74           C  
ATOM   1333  CD2 PHE A  86     259.186 274.550 241.627  1.00  0.74           C  
ATOM   1334  CE1 PHE A  86     256.802 274.903 240.177  1.00  0.74           C  
ATOM   1335  CE2 PHE A  86     258.008 273.910 242.041  1.00  0.74           C  
ATOM   1336  CZ  PHE A  86     256.818 274.075 241.313  1.00  0.74           C  
ATOM   1337  H   PHE A  86     261.934 274.053 239.791  1.00  0.74           H  
ATOM   1338  HA  PHE A  86     260.103 275.395 238.043  1.00  0.74           H  
ATOM   1339  HB2 PHE A  86     261.230 275.959 240.795  1.00  0.74           H  
ATOM   1340  HB3 PHE A  86     260.228 277.128 239.971  1.00  0.74           H  
ATOM   1341  HD1 PHE A  86     257.963 276.203 238.903  1.00  0.74           H  
ATOM   1342  HD2 PHE A  86     260.093 274.418 242.197  1.00  0.74           H  
ATOM   1343  HE1 PHE A  86     255.886 275.040 239.619  1.00  0.74           H  
ATOM   1344  HE2 PHE A  86     258.027 273.299 242.929  1.00  0.74           H  
ATOM   1345  HZ  PHE A  86     255.916 273.570 241.629  1.00  0.74           H  
ATOM   1346  N   LEU A  87     263.064 276.884 238.295  1.00  0.74           N  
ATOM   1347  CA  LEU A  87     263.877 277.923 237.684  1.00  0.74           C  
ATOM   1348  C   LEU A  87     264.055 277.750 236.179  1.00  0.74           C  
ATOM   1349  O   LEU A  87     263.886 278.684 235.394  1.00  0.74           O  
ATOM   1350  CB  LEU A  87     265.248 277.959 238.402  1.00  0.74           C  
ATOM   1351  CG  LEU A  87     266.167 279.149 238.063  1.00  0.74           C  
ATOM   1352  CD1 LEU A  87     265.485 280.501 238.303  1.00  0.74           C  
ATOM   1353  CD2 LEU A  87     267.458 279.075 238.889  1.00  0.74           C  
ATOM   1354  H   LEU A  87     263.483 276.290 238.996  1.00  0.74           H  
ATOM   1355  HA  LEU A  87     263.355 278.872 237.805  1.00  0.74           H  
ATOM   1356  HB2 LEU A  87     265.060 277.980 239.475  1.00  0.74           H  
ATOM   1357  HB3 LEU A  87     265.781 277.044 238.145  1.00  0.74           H  
ATOM   1358  HG  LEU A  87     266.399 279.078 237.000  1.00  0.74           H  
ATOM   1359 HD11 LEU A  87     265.240 280.602 239.360  1.00  0.74           H  
ATOM   1360 HD12 LEU A  87     264.571 280.557 237.711  1.00  0.74           H  
ATOM   1361 HD13 LEU A  87     266.159 281.305 238.008  1.00  0.74           H  
ATOM   1362 HD21 LEU A  87     267.216 279.147 239.949  1.00  0.74           H  
ATOM   1363 HD22 LEU A  87     268.116 279.898 238.610  1.00  0.74           H  
ATOM   1364 HD23 LEU A  87     267.960 278.127 238.695  1.00  0.74           H  
ATOM   1365  N   LEU A  88     264.328 276.509 235.738  1.00  0.76           N  
ATOM   1366  CA  LEU A  88     264.409 276.146 234.337  1.00  0.76           C  
ATOM   1367  C   LEU A  88     263.041 276.300 233.650  1.00  0.76           C  
ATOM   1368  O   LEU A  88     262.965 276.870 232.562  1.00  0.76           O  
ATOM   1369  CB  LEU A  88     264.938 274.702 234.178  1.00  0.76           C  
ATOM   1370  CG  LEU A  88     266.327 274.451 234.797  1.00  0.76           C  
ATOM   1371  CD1 LEU A  88     266.601 272.946 234.922  1.00  0.76           C  
ATOM   1372  CD2 LEU A  88     267.439 275.166 234.024  1.00  0.76           C  
ATOM   1373  H   LEU A  88     264.486 275.786 236.425  1.00  0.76           H  
ATOM   1374  HA  LEU A  88     265.103 276.850 233.876  1.00  0.76           H  
ATOM   1375  HB2 LEU A  88     264.223 274.030 234.655  1.00  0.76           H  
ATOM   1376  HB3 LEU A  88     264.973 274.449 233.117  1.00  0.76           H  
ATOM   1377  HG  LEU A  88     266.335 274.893 235.793  1.00  0.76           H  
ATOM   1378 HD11 LEU A  88     266.530 272.464 233.962  1.00  0.76           H  
ATOM   1379 HD12 LEU A  88     265.828 272.486 235.537  1.00  0.76           H  
ATOM   1380 HD13 LEU A  88     267.575 272.791 235.387  1.00  0.76           H  
ATOM   1381 HD21 LEU A  88     267.489 274.770 233.010  1.00  0.76           H  
ATOM   1382 HD22 LEU A  88     268.393 275.002 234.525  1.00  0.76           H  
ATOM   1383 HD23 LEU A  88     267.227 276.235 233.987  1.00  0.76           H  
ATOM   1384  N   THR A  89     261.957 275.859 234.306  1.00  0.74           N  
ATOM   1385  CA  THR A  89     260.574 276.031 233.819  1.00  0.74           C  
ATOM   1386  C   THR A  89     260.263 277.496 233.520  1.00  0.74           C  
ATOM   1387  O   THR A  89     259.748 277.817 232.452  1.00  0.74           O  
ATOM   1388  CB  THR A  89     259.531 275.483 234.816  1.00  0.74           C  
ATOM   1389  CG2 THR A  89     258.088 275.660 234.345  1.00  0.74           C  
ATOM   1390  OG1 THR A  89     259.708 274.109 235.046  1.00  0.74           O  
ATOM   1391  H   THR A  89     262.099 275.397 235.197  1.00  0.74           H  
ATOM   1392  HA  THR A  89     260.462 275.486 232.883  1.00  0.74           H  
ATOM   1393  HB  THR A  89     259.634 276.000 235.767  1.00  0.74           H  
ATOM   1394  HG1 THR A  89     260.524 273.994 235.564  1.00  0.74           H  
ATOM   1395 HG21 THR A  89     257.968 275.225 233.352  1.00  0.74           H  
ATOM   1396 HG22 THR A  89     257.825 276.716 234.322  1.00  0.74           H  
ATOM   1397 HG23 THR A  89     257.419 275.153 235.039  1.00  0.74           H  
ATOM   1398  N   TYR A  90     260.610 278.407 234.429  1.00  0.64           N  
ATOM   1399  CA  TYR A  90     260.335 279.831 234.256  1.00  0.64           C  
ATOM   1400  C   TYR A  90     261.171 280.494 233.158  1.00  0.64           C  
ATOM   1401  O   TYR A  90     260.626 281.307 232.411  1.00  0.64           O  
ATOM   1402  CB  TYR A  90     260.493 280.539 235.603  1.00  0.64           C  
ATOM   1403  CG  TYR A  90     259.422 280.182 236.620  1.00  0.64           C  
ATOM   1404  CD1 TYR A  90     258.061 280.197 236.253  1.00  0.64           C  
ATOM   1405  CD2 TYR A  90     259.778 279.861 237.945  1.00  0.64           C  
ATOM   1406  CE1 TYR A  90     257.079 279.842 237.191  1.00  0.64           C  
ATOM   1407  CE2 TYR A  90     258.792 279.519 238.886  1.00  0.64           C  
ATOM   1408  CZ  TYR A  90     257.447 279.488 238.504  1.00  0.64           C  
ATOM   1409  OH  TYR A  90     256.441 279.148 239.431  1.00  0.64           O  
ATOM   1410  H   TYR A  90     261.022 278.095 235.305  1.00  0.64           H  
ATOM   1411  HA  TYR A  90     259.303 279.934 233.928  1.00  0.64           H  
ATOM   1412  HB2 TYR A  90     261.477 280.287 236.013  1.00  0.64           H  
ATOM   1413  HB3 TYR A  90     260.445 281.612 235.422  1.00  0.64           H  
ATOM   1414  HD1 TYR A  90     257.757 280.482 235.258  1.00  0.64           H  
ATOM   1415  HD2 TYR A  90     260.814 279.895 238.248  1.00  0.64           H  
ATOM   1416  HE1 TYR A  90     256.039 279.849 236.913  1.00  0.64           H  
ATOM   1417  HE2 TYR A  90     259.072 279.281 239.901  1.00  0.64           H  
ATOM   1418  HH  TYR A  90     256.755 278.947 240.316  1.00  0.64           H  
ATOM   1419  N   LEU A  91     262.448 280.132 233.005  1.00  0.71           N  
ATOM   1420  CA  LEU A  91     263.266 280.580 231.877  1.00  0.71           C  
ATOM   1421  C   LEU A  91     262.713 280.112 230.525  1.00  0.71           C  
ATOM   1422  O   LEU A  91     262.623 280.875 229.563  1.00  0.71           O  
ATOM   1423  CB  LEU A  91     264.732 280.097 232.041  1.00  0.71           C  
ATOM   1424  CG  LEU A  91     265.539 280.807 233.148  1.00  0.71           C  
ATOM   1425  CD1 LEU A  91     266.889 280.100 233.334  1.00  0.71           C  
ATOM   1426  CD2 LEU A  91     265.771 282.294 232.839  1.00  0.71           C  
ATOM   1427  H   LEU A  91     262.871 279.536 233.698  1.00  0.71           H  
ATOM   1428  HA  LEU A  91     263.218 281.669 231.894  1.00  0.71           H  
ATOM   1429  HB2 LEU A  91     264.712 279.031 232.269  1.00  0.71           H  
ATOM   1430  HB3 LEU A  91     265.247 280.256 231.094  1.00  0.71           H  
ATOM   1431  HG  LEU A  91     264.955 280.753 234.066  1.00  0.71           H  
ATOM   1432 HD11 LEU A  91     267.462 280.162 232.409  1.00  0.71           H  
ATOM   1433 HD12 LEU A  91     266.719 279.053 233.587  1.00  0.71           H  
ATOM   1434 HD13 LEU A  91     267.444 280.583 234.138  1.00  0.71           H  
ATOM   1435 HD21 LEU A  91     266.355 282.388 231.923  1.00  0.71           H  
ATOM   1436 HD22 LEU A  91     266.313 282.756 233.664  1.00  0.71           H  
ATOM   1437 HD23 LEU A  91     264.810 282.793 232.710  1.00  0.71           H  
ATOM   1438  N   HIS A  92     262.308 278.851 230.477  1.00  0.68           N  
ATOM   1439  CA  HIS A  92     261.700 278.202 229.319  1.00  0.68           C  
ATOM   1440  C   HIS A  92     260.366 278.868 228.889  1.00  0.68           C  
ATOM   1441  O   HIS A  92     260.172 279.199 227.711  1.00  0.68           O  
ATOM   1442  CB  HIS A  92     261.501 276.748 229.736  1.00  0.68           C  
ATOM   1443  CG  HIS A  92     261.093 275.874 228.595  1.00  0.68           C  
ATOM   1444  CD2 HIS A  92     259.892 275.305 228.395  1.00  0.68           C  
ATOM   1445  ND1 HIS A  92     261.981 275.507 227.659  1.00  0.68           N  
ATOM   1446  CE1 HIS A  92     261.319 274.656 226.933  1.00  0.68           C  
ATOM   1447  NE2 HIS A  92     260.043 274.522 227.323  1.00  0.68           N  
ATOM   1448  H   HIS A  92     262.468 278.279 231.304  1.00  0.68           H  
ATOM   1449  HA  HIS A  92     262.392 278.237 228.475  1.00  0.68           H  
ATOM   1450  HB2 HIS A  92     260.755 276.671 230.502  1.00  0.68           H  
ATOM   1451  HB3 HIS A  92     262.421 276.347 230.117  1.00  0.68           H  
ATOM   1452  HD2 HIS A  92     258.974 275.381 228.949  1.00  0.68           H  
ATOM   1453  HE1 HIS A  92     261.720 274.106 226.095  1.00  0.68           H  
ATOM   1454  N   ILE A  93     259.484 279.159 229.863  1.00  0.65           N  
ATOM   1455  CA  ILE A  93     258.248 279.935 229.669  1.00  0.65           C  
ATOM   1456  C   ILE A  93     258.555 281.358 229.195  1.00  0.65           C  
ATOM   1457  O   ILE A  93     257.916 281.839 228.259  1.00  0.65           O  
ATOM   1458  CB  ILE A  93     257.392 279.939 230.964  1.00  0.65           C  
ATOM   1459  CG1 ILE A  93     256.824 278.527 231.235  1.00  0.65           C  
ATOM   1460  CG2 ILE A  93     256.251 280.979 230.912  1.00  0.65           C  
ATOM   1461  CD1 ILE A  93     256.103 278.385 232.585  1.00  0.65           C  
ATOM   1462  H   ILE A  93     259.700 278.841 230.803  1.00  0.65           H  
ATOM   1463  HA  ILE A  93     257.662 279.460 228.880  1.00  0.65           H  
ATOM   1464  HB  ILE A  93     258.044 280.211 231.796  1.00  0.65           H  
ATOM   1465 HG12 ILE A  93     256.136 278.270 230.434  1.00  0.65           H  
ATOM   1466 HG13 ILE A  93     257.625 277.792 231.203  1.00  0.65           H  
ATOM   1467 HG21 ILE A  93     255.588 280.760 230.073  1.00  0.65           H  
ATOM   1468 HG22 ILE A  93     256.648 281.988 230.800  1.00  0.65           H  
ATOM   1469 HG23 ILE A  93     255.678 280.968 231.837  1.00  0.65           H  
ATOM   1470 HD11 ILE A  93     255.162 278.935 232.580  1.00  0.65           H  
ATOM   1471 HD12 ILE A  93     256.741 278.755 233.388  1.00  0.65           H  
ATOM   1472 HD13 ILE A  93     255.876 277.335 232.770  1.00  0.65           H  
ATOM   1473  N   LEU A  94     259.536 282.034 229.805  1.00  0.61           N  
ATOM   1474  CA  LEU A  94     259.861 283.416 229.453  1.00  0.61           C  
ATOM   1475  C   LEU A  94     260.445 283.549 228.057  1.00  0.61           C  
ATOM   1476  O   LEU A  94     260.110 284.461 227.306  1.00  0.61           O  
ATOM   1477  CB  LEU A  94     260.822 284.031 230.491  1.00  0.61           C  
ATOM   1478  CG  LEU A  94     261.141 285.526 230.266  1.00  0.61           C  
ATOM   1479  CD1 LEU A  94     259.887 286.412 230.285  1.00  0.61           C  
ATOM   1480  CD2 LEU A  94     262.134 286.011 231.321  1.00  0.61           C  
ATOM   1481  H   LEU A  94     260.034 281.600 230.577  1.00  0.61           H  
ATOM   1482  HA  LEU A  94     258.924 283.973 229.469  1.00  0.61           H  
ATOM   1483  HB2 LEU A  94     260.370 283.924 231.477  1.00  0.61           H  
ATOM   1484  HB3 LEU A  94     261.759 283.475 230.458  1.00  0.61           H  
ATOM   1485  HG  LEU A  94     261.578 285.612 229.271  1.00  0.61           H  
ATOM   1486 HD11 LEU A  94     259.417 286.355 231.267  1.00  0.61           H  
ATOM   1487 HD12 LEU A  94     259.186 286.066 229.526  1.00  0.61           H  
ATOM   1488 HD13 LEU A  94     260.168 287.444 230.076  1.00  0.61           H  
ATOM   1489 HD21 LEU A  94     261.686 285.921 232.311  1.00  0.61           H  
ATOM   1490 HD22 LEU A  94     262.386 287.054 231.130  1.00  0.61           H  
ATOM   1491 HD23 LEU A  94     263.038 285.404 231.275  1.00  0.61           H  
ATOM   1492  N   ARG A  95     261.272 282.574 227.640  1.00  0.58           N  
ATOM   1493  CA  ARG A  95     261.680 282.424 226.232  1.00  0.58           C  
ATOM   1494  C   ARG A  95     260.467 282.288 225.323  1.00  0.58           C  
ATOM   1495  O   ARG A  95     260.452 282.917 224.275  1.00  0.58           O  
ATOM   1496  CB  ARG A  95     262.679 281.262 226.059  1.00  0.58           C  
ATOM   1497  CG  ARG A  95     263.049 280.932 224.591  1.00  0.58           C  
ATOM   1498  CD  ARG A  95     262.054 280.089 223.765  1.00  0.58           C  
ATOM   1499  NE  ARG A  95     261.658 278.850 224.460  1.00  0.58           N  
ATOM   1500  CZ  ARG A  95     262.084 277.629 224.185  1.00  0.58           C  
ATOM   1501  NH1 ARG A  95     262.850 277.317 223.187  1.00  0.58           N1+
ATOM   1502  NH2 ARG A  95     261.752 276.620 224.910  1.00  0.58           N  
ATOM   1503  H   ARG A  95     261.578 281.878 228.318  1.00  0.58           H  
ATOM   1504  HA  ARG A  95     262.175 283.346 225.922  1.00  0.58           H  
ATOM   1505  HB2 ARG A  95     263.596 281.535 226.583  1.00  0.58           H  
ATOM   1506  HB3 ARG A  95     262.292 280.366 226.545  1.00  0.58           H  
ATOM   1507  HG2 ARG A  95     263.987 280.383 224.608  1.00  0.58           H  
ATOM   1508  HG3 ARG A  95     263.243 281.864 224.059  1.00  0.58           H  
ATOM   1509  HD2 ARG A  95     262.525 279.851 222.810  1.00  0.58           H  
ATOM   1510  HD3 ARG A  95     261.162 280.664 223.522  1.00  0.58           H  
ATOM   1511  HE  ARG A  95     261.036 278.920 225.253  1.00  0.58           H  
ATOM   1512 HH11 ARG A  95     263.147 276.332 223.155  1.00  0.58           H  
ATOM   1513 HH12 ARG A  95     263.073 277.962 222.453  1.00  0.58           H  
ATOM   1514 HH21 ARG A  95     261.294 276.678 225.807  1.00  0.58           H  
ATOM   1515 HH22 ARG A  95     262.188 275.725 224.650  1.00  0.58           H  
ATOM   1516  N   GLY A  96     259.453 281.517 225.725  1.00  0.65           N  
ATOM   1517  CA  GLY A  96     258.211 281.326 224.967  1.00  0.65           C  
ATOM   1518  C   GLY A  96     257.415 282.614 224.692  1.00  0.65           C  
ATOM   1519  O   GLY A  96     256.621 282.643 223.749  1.00  0.65           O  
ATOM   1520  H   GLY A  96     259.544 281.040 226.615  1.00  0.65           H  
ATOM   1521  HA2 GLY A  96     258.455 280.866 224.008  1.00  0.65           H  
ATOM   1522  HA3 GLY A  96     257.568 280.645 225.523  1.00  0.65           H  
ATOM   1523  N   LEU A  97     257.665 283.698 225.442  1.00  0.54           N  
ATOM   1524  CA  LEU A  97     257.155 285.055 225.173  1.00  0.54           C  
ATOM   1525  C   LEU A  97     257.917 285.797 224.058  1.00  0.54           C  
ATOM   1526  O   LEU A  97     257.788 287.005 223.890  1.00  0.54           O  
ATOM   1527  CB  LEU A  97     257.117 285.890 226.460  1.00  0.54           C  
ATOM   1528  CG  LEU A  97     256.318 285.276 227.636  1.00  0.54           C  
ATOM   1529  CD1 LEU A  97     256.274 286.230 228.839  1.00  0.54           C  
ATOM   1530  CD2 LEU A  97     254.877 284.924 227.261  1.00  0.54           C  
ATOM   1531  H   LEU A  97     258.316 283.595 226.212  1.00  0.54           H  
ATOM   1532  HA  LEU A  97     256.131 284.959 224.811  1.00  0.54           H  
ATOM   1533  HB2 LEU A  97     258.143 286.020 226.806  1.00  0.54           H  
ATOM   1534  HB3 LEU A  97     256.690 286.863 226.216  1.00  0.54           H  
ATOM   1535  HG  LEU A  97     256.816 284.363 227.961  1.00  0.54           H  
ATOM   1536 HD11 LEU A  97     255.765 287.156 228.571  1.00  0.54           H  
ATOM   1537 HD12 LEU A  97     257.297 286.453 229.144  1.00  0.54           H  
ATOM   1538 HD13 LEU A  97     255.753 285.757 229.672  1.00  0.54           H  
ATOM   1539 HD21 LEU A  97     254.375 285.794 226.838  1.00  0.54           H  
ATOM   1540 HD22 LEU A  97     254.335 284.591 228.146  1.00  0.54           H  
ATOM   1541 HD23 LEU A  97     254.879 284.107 226.542  1.00  0.54           H  
ATOM   1542  N   ASN A  98     258.694 285.060 223.261  1.00  0.39           N  
ATOM   1543  CA  ASN A  98     259.146 285.451 221.925  1.00  0.39           C  
ATOM   1544  C   ASN A  98     258.057 285.218 220.855  1.00  0.39           C  
ATOM   1545  O   ASN A  98     258.348 285.228 219.662  1.00  0.39           O  
ATOM   1546  CB  ASN A  98     260.385 284.606 221.548  1.00  0.39           C  
ATOM   1547  CG  ASN A  98     260.037 283.133 221.288  1.00  0.39           C  
ATOM   1548  ND2 ASN A  98     260.814 282.436 220.487  1.00  0.39           N  
ATOM   1549  OD1 ASN A  98     259.047 282.594 221.766  1.00  0.39           O  
ATOM   1550  H   ASN A  98     258.895 284.104 223.534  1.00  0.39           H  
ATOM   1551  HA  ASN A  98     259.359 286.527 221.966  1.00  0.39           H  
ATOM   1552  HB2 ASN A  98     261.128 284.658 222.342  1.00  0.39           H  
ATOM   1553  HB3 ASN A  98     260.825 285.021 220.642  1.00  0.39           H  
ATOM   1554 HD21 ASN A  98     260.499 281.501 220.261  1.00  0.39           H  
ATOM   1555 HD22 ASN A  98     261.533 282.893 219.960  1.00  0.39           H  
ATOM   1556  N   TYR A  99     256.824 284.942 221.290  1.00  0.31           N  
ATOM   1557  CA  TYR A  99     255.662 284.639 220.460  1.00  0.31           C  
ATOM   1558  C   TYR A  99     255.785 283.282 219.726  1.00  0.31           C  
ATOM   1559  O   TYR A  99     255.258 283.082 218.632  1.00  0.31           O  
ATOM   1560  CB  TYR A  99     255.280 285.857 219.591  1.00  0.31           C  
ATOM   1561  CG  TYR A  99     254.886 287.164 220.264  1.00  0.31           C  
ATOM   1562  CD1 TYR A  99     255.154 287.493 221.610  1.00  0.31           C  
ATOM   1563  CD2 TYR A  99     254.250 288.139 219.467  1.00  0.31           C  
ATOM   1564  CE1 TYR A  99     254.813 288.747 222.133  1.00  0.31           C  
ATOM   1565  CE2 TYR A  99     253.907 289.394 219.988  1.00  0.31           C  
ATOM   1566  CZ  TYR A  99     254.191 289.695 221.322  1.00  0.31           C  
ATOM   1567  OH  TYR A  99     253.871 290.969 221.827  1.00  0.31           O  
ATOM   1568  H   TYR A  99     256.709 284.871 222.288  1.00  0.31           H  
ATOM   1569  HA  TYR A  99     254.828 284.495 221.148  1.00  0.31           H  
ATOM   1570  HB2 TYR A  99     256.138 286.063 218.951  1.00  0.31           H  
ATOM   1571  HB3 TYR A  99     254.438 285.537 218.977  1.00  0.31           H  
ATOM   1572  HD1 TYR A  99     255.631 286.764 222.249  1.00  0.31           H  
ATOM   1573  HD2 TYR A  99     254.023 287.914 218.435  1.00  0.31           H  
ATOM   1574  HE1 TYR A  99     255.032 288.979 223.165  1.00  0.31           H  
ATOM   1575  HE2 TYR A  99     253.424 290.127 219.359  1.00  0.31           H  
ATOM   1576  HH  TYR A  99     253.464 291.566 221.195  1.00  0.31           H  
ATOM   1577  N   SER A 100     256.426 282.304 220.372  1.00  0.41           N  
ATOM   1578  CA  SER A 100     256.366 280.877 220.005  1.00  0.41           C  
ATOM   1579  C   SER A 100     254.923 280.368 219.821  1.00  0.41           C  
ATOM   1580  O   SER A 100     254.617 279.669 218.849  1.00  0.41           O  
ATOM   1581  CB  SER A 100     257.051 280.063 221.110  1.00  0.41           C  
ATOM   1582  OG  SER A 100     256.395 280.222 222.360  1.00  0.41           O  
ATOM   1583  H   SER A 100     256.982 282.554 221.182  1.00  0.41           H  
ATOM   1584  HA  SER A 100     256.912 280.717 219.075  1.00  0.41           H  
ATOM   1585  HB2 SER A 100     258.093 280.367 221.203  1.00  0.41           H  
ATOM   1586  HB3 SER A 100     257.025 279.011 220.827  1.00  0.41           H  
ATOM   1587  HG  SER A 100     256.601 281.107 222.709  1.00  0.41           H  
ATOM   1588  N   TYR A 101     254.007 280.762 220.717  1.00  0.33           N  
ATOM   1589  CA  TYR A 101     252.609 280.313 220.739  1.00  0.33           C  
ATOM   1590  C   TYR A 101     251.818 280.631 219.460  1.00  0.33           C  
ATOM   1591  O   TYR A 101     250.824 279.961 219.197  1.00  0.33           O  
ATOM   1592  CB  TYR A 101     251.901 280.851 221.999  1.00  0.33           C  
ATOM   1593  CG  TYR A 101     252.088 282.324 222.344  1.00  0.33           C  
ATOM   1594  CD1 TYR A 101     251.583 283.341 221.506  1.00  0.33           C  
ATOM   1595  CD2 TYR A 101     252.731 282.680 223.548  1.00  0.33           C  
ATOM   1596  CE1 TYR A 101     251.753 284.700 221.848  1.00  0.33           C  
ATOM   1597  CE2 TYR A 101     252.866 284.035 223.904  1.00  0.33           C  
ATOM   1598  CZ  TYR A 101     252.376 285.043 223.049  1.00  0.33           C  
ATOM   1599  OH  TYR A 101     252.535 286.395 223.395  1.00  0.33           O  
ATOM   1600  H   TYR A 101     254.333 281.306 221.502  1.00  0.33           H  
ATOM   1601  HA  TYR A 101     252.614 279.225 220.817  1.00  0.33           H  
ATOM   1602  HB2 TYR A 101     250.832 280.647 221.918  1.00  0.33           H  
ATOM   1603  HB3 TYR A 101     252.263 280.262 222.840  1.00  0.33           H  
ATOM   1604  HD1 TYR A 101     251.050 283.083 220.601  1.00  0.33           H  
ATOM   1605  HD2 TYR A 101     253.109 281.912 224.212  1.00  0.33           H  
ATOM   1606  HE1 TYR A 101     251.415 285.473 221.173  1.00  0.33           H  
ATOM   1607  HE2 TYR A 101     253.339 284.313 224.831  1.00  0.33           H  
ATOM   1608  HH  TYR A 101     253.063 286.911 222.782  1.00  0.33           H  
ATOM   1609  N   MET A 102     252.274 281.578 218.627  1.00  0.30           N  
ATOM   1610  CA  MET A 102     251.590 281.973 217.385  1.00  0.30           C  
ATOM   1611  C   MET A 102     251.371 280.821 216.431  1.00  0.30           C  
ATOM   1612  O   MET A 102     250.348 280.743 215.750  1.00  0.30           O  
ATOM   1613  CB  MET A 102     252.455 283.011 216.632  1.00  0.30           C  
ATOM   1614  CG  MET A 102     252.626 284.338 217.384  1.00  0.30           C  
ATOM   1615  SD  MET A 102     251.093 285.117 217.966  1.00  0.30           S  
ATOM   1616  CE  MET A 102     250.444 285.437 216.311  1.00  0.30           C  
ATOM   1617  H   MET A 102     253.139 282.048 218.871  1.00  0.30           H  
ATOM   1618  HA  MET A 102     250.621 282.379 217.677  1.00  0.30           H  
ATOM   1619  HB2 MET A 102     251.984 283.219 215.671  1.00  0.30           H  
ATOM   1620  HB3 MET A 102     253.442 282.580 216.467  1.00  0.30           H  
ATOM   1621  HG2 MET A 102     253.125 285.040 216.716  1.00  0.30           H  
ATOM   1622  HG3 MET A 102     253.258 284.152 218.253  1.00  0.30           H  
ATOM   1623  HE1 MET A 102     249.474 285.928 216.390  1.00  0.30           H  
ATOM   1624  HE2 MET A 102     250.331 284.494 215.776  1.00  0.30           H  
ATOM   1625  HE3 MET A 102     251.135 286.082 215.768  1.00  0.30           H  
ATOM   1626  N   TYR A 103     252.335 279.894 216.367  1.00  0.34           N  
ATOM   1627  CA  TYR A 103     252.234 278.725 215.489  1.00  0.34           C  
ATOM   1628  C   TYR A 103     252.455 277.387 216.208  1.00  0.34           C  
ATOM   1629  O   TYR A 103     252.339 276.331 215.590  1.00  0.34           O  
ATOM   1630  CB  TYR A 103     253.170 278.828 214.268  1.00  0.34           C  
ATOM   1631  CG  TYR A 103     252.916 280.053 213.420  1.00  0.34           C  
ATOM   1632  CD1 TYR A 103     251.939 280.028 212.409  1.00  0.34           C  
ATOM   1633  CD2 TYR A 103     253.653 281.236 213.615  1.00  0.34           C  
ATOM   1634  CE1 TYR A 103     251.697 281.163 211.620  1.00  0.34           C  
ATOM   1635  CE2 TYR A 103     253.413 282.372 212.826  1.00  0.34           C  
ATOM   1636  CZ  TYR A 103     252.435 282.332 211.826  1.00  0.34           C  
ATOM   1637  OH  TYR A 103     252.176 283.457 211.018  1.00  0.34           O  
ATOM   1638  H   TYR A 103     253.143 279.994 216.966  1.00  0.34           H  
ATOM   1639  HA  TYR A 103     251.190 278.764 215.144  1.00  0.34           H  
ATOM   1640  HB2 TYR A 103     254.207 278.826 214.607  1.00  0.34           H  
ATOM   1641  HB3 TYR A 103     253.021 277.940 213.654  1.00  0.34           H  
ATOM   1642  HD1 TYR A 103     251.369 279.127 212.238  1.00  0.34           H  
ATOM   1643  HD2 TYR A 103     254.398 281.262 214.394  1.00  0.34           H  
ATOM   1644  HE1 TYR A 103     250.939 281.133 210.852  1.00  0.34           H  
ATOM   1645  HE2 TYR A 103     253.982 283.275 212.990  1.00  0.34           H  
ATOM   1646  HH  TYR A 103     252.715 284.228 211.211  1.00  0.34           H  
ATOM   1647  N   LEU A 104     252.710 277.410 217.523  1.00  0.58           N  
ATOM   1648  CA  LEU A 104     252.908 276.219 218.360  1.00  0.58           C  
ATOM   1649  C   LEU A 104     251.783 276.070 219.403  1.00  0.58           C  
ATOM   1650  O   LEU A 104     252.058 275.906 220.597  1.00  0.58           O  
ATOM   1651  CB  LEU A 104     254.341 276.235 218.928  1.00  0.58           C  
ATOM   1652  CG  LEU A 104     255.421 276.308 217.832  1.00  0.58           C  
ATOM   1653  CD1 LEU A 104     256.807 276.381 218.434  1.00  0.58           C  
ATOM   1654  CD2 LEU A 104     255.414 275.054 216.973  1.00  0.58           C  
ATOM   1655  H   LEU A 104     252.789 278.310 217.975  1.00  0.58           H  
ATOM   1656  HA  LEU A 104     252.824 275.331 217.734  1.00  0.58           H  
ATOM   1657  HB2 LEU A 104     254.449 277.096 219.589  1.00  0.58           H  
ATOM   1658  HB3 LEU A 104     254.499 275.334 219.522  1.00  0.58           H  
ATOM   1659  HG  LEU A 104     255.281 277.186 217.201  1.00  0.58           H  
ATOM   1660 HD11 LEU A 104     257.021 275.467 218.984  1.00  0.58           H  
ATOM   1661 HD12 LEU A 104     256.879 277.257 219.078  1.00  0.58           H  
ATOM   1662 HD13 LEU A 104     257.553 276.475 217.646  1.00  0.58           H  
ATOM   1663 HD21 LEU A 104     255.466 274.161 217.595  1.00  0.58           H  
ATOM   1664 HD22 LEU A 104     256.276 275.073 216.308  1.00  0.58           H  
ATOM   1665 HD23 LEU A 104     254.512 275.031 216.367  1.00  0.58           H  
ATOM   1666  N   PRO A 105     250.503 276.144 218.976  1.00  0.60           N  
ATOM   1667  CA  PRO A 105     249.374 276.384 219.865  1.00  0.60           C  
ATOM   1668  C   PRO A 105     249.182 275.252 220.883  1.00  0.60           C  
ATOM   1669  O   PRO A 105     249.072 275.481 222.087  1.00  0.60           O  
ATOM   1670  CB  PRO A 105     248.168 276.511 218.924  1.00  0.60           C  
ATOM   1671  CG  PRO A 105     248.542 275.748 217.653  1.00  0.60           C  
ATOM   1672  CD  PRO A 105     250.031 276.034 217.596  1.00  0.60           C  
ATOM   1673  HA  PRO A 105     249.511 277.323 220.405  1.00  0.60           H  
ATOM   1674  HB2 PRO A 105     247.295 276.061 219.396  1.00  0.60           H  
ATOM   1675  HB3 PRO A 105     247.959 277.556 218.694  1.00  0.60           H  
ATOM   1676  HG2 PRO A 105     248.011 276.138 216.785  1.00  0.60           H  
ATOM   1677  HG3 PRO A 105     248.338 274.682 217.755  1.00  0.60           H  
ATOM   1678  HD2 PRO A 105     250.149 276.995 217.098  1.00  0.60           H  
ATOM   1679  HD3 PRO A 105     250.546 275.242 217.051  1.00  0.60           H  
ATOM   1680  N   LEU A 106     249.186 274.004 220.408  1.00  0.66           N  
ATOM   1681  CA  LEU A 106     248.935 272.833 221.248  1.00  0.66           C  
ATOM   1682  C   LEU A 106     250.122 272.482 222.159  1.00  0.66           C  
ATOM   1683  O   LEU A 106     249.918 271.924 223.238  1.00  0.66           O  
ATOM   1684  CB  LEU A 106     248.518 271.650 220.359  1.00  0.66           C  
ATOM   1685  CG  LEU A 106     247.166 271.829 219.626  1.00  0.66           C  
ATOM   1686  CD1 LEU A 106     246.847 270.633 218.721  1.00  0.66           C  
ATOM   1687  CD2 LEU A 106     245.996 272.030 220.597  1.00  0.66           C  
ATOM   1688  H   LEU A 106     249.309 273.873 219.417  1.00  0.66           H  
ATOM   1689  HA  LEU A 106     248.110 273.083 221.915  1.00  0.66           H  
ATOM   1690  HB2 LEU A 106     249.294 271.488 219.611  1.00  0.66           H  
ATOM   1691  HB3 LEU A 106     248.445 270.773 221.002  1.00  0.66           H  
ATOM   1692  HG  LEU A 106     247.281 272.727 219.019  1.00  0.66           H  
ATOM   1693 HD11 LEU A 106     246.733 269.737 219.330  1.00  0.66           H  
ATOM   1694 HD12 LEU A 106     247.661 270.488 218.010  1.00  0.66           H  
ATOM   1695 HD13 LEU A 106     245.921 270.824 218.179  1.00  0.66           H  
ATOM   1696 HD21 LEU A 106     245.874 271.136 221.208  1.00  0.66           H  
ATOM   1697 HD22 LEU A 106     245.082 272.212 220.032  1.00  0.66           H  
ATOM   1698 HD23 LEU A 106     246.201 272.885 221.241  1.00  0.66           H  
ATOM   1699  N   SER A 107     251.340 272.862 221.764  1.00  0.64           N  
ATOM   1700  CA  SER A 107     252.539 272.777 222.601  1.00  0.64           C  
ATOM   1701  C   SER A 107     252.451 273.788 223.747  1.00  0.64           C  
ATOM   1702  O   SER A 107     252.654 273.429 224.900  1.00  0.64           O  
ATOM   1703  CB  SER A 107     253.805 273.035 221.773  1.00  0.64           C  
ATOM   1704  OG  SER A 107     253.739 272.345 220.536  1.00  0.64           O  
ATOM   1705  H   SER A 107     251.454 273.261 220.845  1.00  0.64           H  
ATOM   1706  HA  SER A 107     252.612 271.776 223.030  1.00  0.64           H  
ATOM   1707  HB2 SER A 107     254.676 272.699 222.339  1.00  0.64           H  
ATOM   1708  HB3 SER A 107     253.906 274.103 221.574  1.00  0.64           H  
ATOM   1709  HG  SER A 107     254.617 272.334 220.143  1.00  0.64           H  
ATOM   1710  N   TRP A 108     252.065 275.041 223.471  1.00  0.62           N  
ATOM   1711  CA  TRP A 108     251.829 276.041 224.520  1.00  0.62           C  
ATOM   1712  C   TRP A 108     250.767 275.568 225.532  1.00  0.62           C  
ATOM   1713  O   TRP A 108     250.990 275.640 226.740  1.00  0.62           O  
ATOM   1714  CB  TRP A 108     251.462 277.379 223.864  1.00  0.62           C  
ATOM   1715  CG  TRP A 108     251.248 278.512 224.819  1.00  0.62           C  
ATOM   1716  CD1 TRP A 108     250.049 279.034 225.162  1.00  0.62           C  
ATOM   1717  CD2 TRP A 108     252.245 279.274 225.572  1.00  0.62           C  
ATOM   1718  CE2 TRP A 108     251.564 280.234 226.379  1.00  0.62           C  
ATOM   1719  CE3 TRP A 108     253.655 279.256 225.653  1.00  0.62           C  
ATOM   1720  NE1 TRP A 108     250.233 280.044 226.084  1.00  0.62           N  
ATOM   1721  CZ2 TRP A 108     252.241 281.114 227.237  1.00  0.62           C  
ATOM   1722  CZ3 TRP A 108     254.348 280.137 226.507  1.00  0.62           C  
ATOM   1723  CH2 TRP A 108     253.645 281.063 227.300  1.00  0.62           C  
ATOM   1724  H   TRP A 108     251.902 275.308 222.505  1.00  0.62           H  
ATOM   1725  HA  TRP A 108     252.753 276.181 225.084  1.00  0.62           H  
ATOM   1726  HB2 TRP A 108     252.264 277.663 223.181  1.00  0.62           H  
ATOM   1727  HB3 TRP A 108     250.557 277.254 223.270  1.00  0.62           H  
ATOM   1728  HD1 TRP A 108     249.089 278.705 224.779  1.00  0.62           H  
ATOM   1729  HE1 TRP A 108     249.458 280.558 226.507  1.00  0.62           H  
ATOM   1730  HE3 TRP A 108     254.206 278.554 225.047  1.00  0.62           H  
ATOM   1731  HZ2 TRP A 108     251.687 281.822 227.835  1.00  0.62           H  
ATOM   1732  HZ3 TRP A 108     255.428 280.102 226.559  1.00  0.62           H  
ATOM   1733  HH2 TRP A 108     254.187 281.733 227.955  1.00  0.62           H  
ATOM   1734  N   ILE A 109     249.657 274.990 225.054  1.00  0.68           N  
ATOM   1735  CA  ILE A 109     248.640 274.350 225.907  1.00  0.68           C  
ATOM   1736  C   ILE A 109     249.218 273.186 226.738  1.00  0.68           C  
ATOM   1737  O   ILE A 109     249.009 273.142 227.951  1.00  0.68           O  
ATOM   1738  CB  ILE A 109     247.415 273.923 225.059  1.00  0.68           C  
ATOM   1739  CG1 ILE A 109     246.677 275.166 224.497  1.00  0.68           C  
ATOM   1740  CG2 ILE A 109     246.466 273.021 225.878  1.00  0.68           C  
ATOM   1741  CD1 ILE A 109     245.564 274.854 223.490  1.00  0.68           C  
ATOM   1742  H   ILE A 109     249.512 275.006 224.050  1.00  0.68           H  
ATOM   1743  HA  ILE A 109     248.295 275.092 226.628  1.00  0.68           H  
ATOM   1744  HB  ILE A 109     247.777 273.333 224.216  1.00  0.68           H  
ATOM   1745 HG12 ILE A 109     246.235 275.699 225.339  1.00  0.68           H  
ATOM   1746 HG13 ILE A 109     247.386 275.835 224.014  1.00  0.68           H  
ATOM   1747 HG21 ILE A 109     246.093 273.581 226.735  1.00  0.68           H  
ATOM   1748 HG22 ILE A 109     247.010 272.143 226.226  1.00  0.68           H  
ATOM   1749 HG23 ILE A 109     245.627 272.706 225.257  1.00  0.68           H  
ATOM   1750 HD11 ILE A 109     244.818 274.214 223.960  1.00  0.68           H  
ATOM   1751 HD12 ILE A 109     245.989 274.343 222.626  1.00  0.68           H  
ATOM   1752 HD13 ILE A 109     245.094 275.783 223.168  1.00  0.68           H  
ATOM   1753  N   SER A 110     249.942 272.248 226.115  1.00  0.70           N  
ATOM   1754  CA  SER A 110     250.548 271.098 226.813  1.00  0.70           C  
ATOM   1755  C   SER A 110     251.547 271.545 227.882  1.00  0.70           C  
ATOM   1756  O   SER A 110     251.540 271.019 228.992  1.00  0.70           O  
ATOM   1757  CB  SER A 110     251.243 270.164 225.818  1.00  0.70           C  
ATOM   1758  OG  SER A 110     250.287 269.486 225.028  1.00  0.70           O  
ATOM   1759  H   SER A 110     250.095 272.339 225.117  1.00  0.70           H  
ATOM   1760  HA  SER A 110     249.764 270.534 227.319  1.00  0.70           H  
ATOM   1761  HB2 SER A 110     251.827 269.426 226.368  1.00  0.70           H  
ATOM   1762  HB3 SER A 110     251.910 270.738 225.175  1.00  0.70           H  
ATOM   1763  HG  SER A 110     249.781 270.141 224.542  1.00  0.70           H  
ATOM   1764  N   GLY A 111     252.348 272.566 227.583  1.00  0.68           N  
ATOM   1765  CA  GLY A 111     253.250 273.221 228.520  1.00  0.68           C  
ATOM   1766  C   GLY A 111     252.539 273.828 229.733  1.00  0.68           C  
ATOM   1767  O   GLY A 111     252.934 273.574 230.870  1.00  0.68           O  
ATOM   1768  H   GLY A 111     252.340 272.914 226.630  1.00  0.68           H  
ATOM   1769  HA2 GLY A 111     254.014 272.523 228.861  1.00  0.68           H  
ATOM   1770  HA3 GLY A 111     253.732 274.021 227.972  1.00  0.68           H  
ATOM   1771  N   LEU A 112     251.439 274.563 229.530  1.00  0.69           N  
ATOM   1772  CA  LEU A 112     250.620 275.070 230.643  1.00  0.69           C  
ATOM   1773  C   LEU A 112     250.080 273.930 231.525  1.00  0.69           C  
ATOM   1774  O   LEU A 112     250.127 274.042 232.751  1.00  0.69           O  
ATOM   1775  CB  LEU A 112     249.473 275.948 230.108  1.00  0.69           C  
ATOM   1776  CG  LEU A 112     249.921 277.284 229.486  1.00  0.69           C  
ATOM   1777  CD1 LEU A 112     248.751 277.905 228.724  1.00  0.69           C  
ATOM   1778  CD2 LEU A 112     250.376 278.290 230.548  1.00  0.69           C  
ATOM   1779  H   LEU A 112     251.158 274.767 228.575  1.00  0.69           H  
ATOM   1780  HA  LEU A 112     251.256 275.677 231.287  1.00  0.69           H  
ATOM   1781  HB2 LEU A 112     248.926 275.375 229.359  1.00  0.69           H  
ATOM   1782  HB3 LEU A 112     248.781 276.161 230.925  1.00  0.69           H  
ATOM   1783  HG  LEU A 112     250.742 277.122 228.793  1.00  0.69           H  
ATOM   1784 HD11 LEU A 112     247.909 278.075 229.395  1.00  0.69           H  
ATOM   1785 HD12 LEU A 112     248.448 277.241 227.914  1.00  0.69           H  
ATOM   1786 HD13 LEU A 112     249.064 278.852 228.289  1.00  0.69           H  
ATOM   1787 HD21 LEU A 112     249.563 278.495 231.246  1.00  0.69           H  
ATOM   1788 HD22 LEU A 112     250.675 279.217 230.060  1.00  0.69           H  
ATOM   1789 HD23 LEU A 112     251.233 277.898 231.092  1.00  0.69           H  
ATOM   1790  N   ILE A 113     249.632 272.817 230.930  1.00  0.72           N  
ATOM   1791  CA  ILE A 113     249.211 271.622 231.683  1.00  0.72           C  
ATOM   1792  C   ILE A 113     250.382 271.017 232.474  1.00  0.72           C  
ATOM   1793  O   ILE A 113     250.224 270.724 233.659  1.00  0.72           O  
ATOM   1794  CB  ILE A 113     248.507 270.594 230.761  1.00  0.72           C  
ATOM   1795  CG1 ILE A 113     247.174 271.179 230.227  1.00  0.72           C  
ATOM   1796  CG2 ILE A 113     248.273 269.250 231.490  1.00  0.72           C  
ATOM   1797  CD1 ILE A 113     246.517 270.346 229.121  1.00  0.72           C  
ATOM   1798  H   ILE A 113     249.598 272.798 229.916  1.00  0.72           H  
ATOM   1799  HA  ILE A 113     248.481 271.940 232.428  1.00  0.72           H  
ATOM   1800  HB  ILE A 113     249.159 270.398 229.909  1.00  0.72           H  
ATOM   1801 HG12 ILE A 113     246.478 271.249 231.063  1.00  0.72           H  
ATOM   1802 HG13 ILE A 113     247.335 272.182 229.833  1.00  0.72           H  
ATOM   1803 HG21 ILE A 113     247.620 269.416 232.347  1.00  0.72           H  
ATOM   1804 HG22 ILE A 113     249.229 268.853 231.833  1.00  0.72           H  
ATOM   1805 HG23 ILE A 113     247.806 268.537 230.810  1.00  0.72           H  
ATOM   1806 HD11 ILE A 113     246.312 269.343 229.495  1.00  0.72           H  
ATOM   1807 HD12 ILE A 113     247.189 270.284 228.265  1.00  0.72           H  
ATOM   1808 HD13 ILE A 113     245.583 270.818 228.816  1.00  0.72           H  
ATOM   1809  N   LEU A 114     251.565 270.866 231.867  1.00  0.72           N  
ATOM   1810  CA  LEU A 114     252.781 270.405 232.551  1.00  0.72           C  
ATOM   1811  C   LEU A 114     253.114 271.300 233.755  1.00  0.72           C  
ATOM   1812  O   LEU A 114     253.323 270.794 234.855  1.00  0.72           O  
ATOM   1813  CB  LEU A 114     253.951 270.333 231.546  1.00  0.72           C  
ATOM   1814  CG  LEU A 114     253.846 269.184 230.526  1.00  0.72           C  
ATOM   1815  CD1 LEU A 114     254.863 269.368 229.401  1.00  0.72           C  
ATOM   1816  CD2 LEU A 114     254.124 267.823 231.163  1.00  0.72           C  
ATOM   1817  H   LEU A 114     251.629 271.112 230.883  1.00  0.72           H  
ATOM   1818  HA  LEU A 114     252.601 269.411 232.956  1.00  0.72           H  
ATOM   1819  HB2 LEU A 114     254.002 271.276 231.004  1.00  0.72           H  
ATOM   1820  HB3 LEU A 114     254.888 270.232 232.089  1.00  0.72           H  
ATOM   1821  HG  LEU A 114     252.849 269.162 230.093  1.00  0.72           H  
ATOM   1822 HD11 LEU A 114     255.876 269.386 229.804  1.00  0.72           H  
ATOM   1823 HD12 LEU A 114     254.670 270.308 228.884  1.00  0.72           H  
ATOM   1824 HD13 LEU A 114     254.771 268.555 228.681  1.00  0.72           H  
ATOM   1825 HD21 LEU A 114     255.121 267.803 231.591  1.00  0.72           H  
ATOM   1826 HD22 LEU A 114     254.076 267.054 230.397  1.00  0.72           H  
ATOM   1827 HD23 LEU A 114     253.387 267.603 231.933  1.00  0.72           H  
ATOM   1828  N   PHE A 115     253.084 272.624 233.594  1.00  0.71           N  
ATOM   1829  CA  PHE A 115     253.321 273.559 234.697  1.00  0.71           C  
ATOM   1830  C   PHE A 115     252.309 273.378 235.844  1.00  0.71           C  
ATOM   1831  O   PHE A 115     252.716 273.302 237.006  1.00  0.71           O  
ATOM   1832  CB  PHE A 115     253.342 274.988 234.135  1.00  0.71           C  
ATOM   1833  CG  PHE A 115     253.551 276.098 235.150  1.00  0.71           C  
ATOM   1834  CD1 PHE A 115     254.608 276.031 236.081  1.00  0.71           C  
ATOM   1835  CD2 PHE A 115     252.702 277.222 235.143  1.00  0.71           C  
ATOM   1836  CE1 PHE A 115     254.805 277.073 237.004  1.00  0.71           C  
ATOM   1837  CE2 PHE A 115     252.901 278.265 236.064  1.00  0.71           C  
ATOM   1838  CZ  PHE A 115     253.949 278.187 236.998  1.00  0.71           C  
ATOM   1839  H   PHE A 115     252.887 272.991 232.668  1.00  0.71           H  
ATOM   1840  HA  PHE A 115     254.305 273.341 235.112  1.00  0.71           H  
ATOM   1841  HB2 PHE A 115     254.146 275.055 233.403  1.00  0.71           H  
ATOM   1842  HB3 PHE A 115     252.405 275.166 233.607  1.00  0.71           H  
ATOM   1843  HD1 PHE A 115     255.269 275.177 236.095  1.00  0.71           H  
ATOM   1844  HD2 PHE A 115     251.893 277.287 234.429  1.00  0.71           H  
ATOM   1845  HE1 PHE A 115     255.612 277.019 237.722  1.00  0.71           H  
ATOM   1846  HE2 PHE A 115     252.244 279.123 236.060  1.00  0.71           H  
ATOM   1847  HZ  PHE A 115     254.089 278.979 237.722  1.00  0.71           H  
ATOM   1848  N   MET A 116     251.013 273.217 235.539  1.00  0.71           N  
ATOM   1849  CA  MET A 116     249.995 272.891 236.549  1.00  0.71           C  
ATOM   1850  C   MET A 116     250.289 271.566 237.276  1.00  0.71           C  
ATOM   1851  O   MET A 116     250.189 271.519 238.504  1.00  0.71           O  
ATOM   1852  CB  MET A 116     248.590 272.849 235.925  1.00  0.71           C  
ATOM   1853  CG  MET A 116     248.075 274.226 235.480  1.00  0.71           C  
ATOM   1854  SD  MET A 116     246.427 274.220 234.703  1.00  0.71           S  
ATOM   1855  CE  MET A 116     245.410 273.608 236.076  1.00  0.71           C  
ATOM   1856  H   MET A 116     250.731 273.289 234.566  1.00  0.71           H  
ATOM   1857  HA  MET A 116     250.003 273.672 237.310  1.00  0.71           H  
ATOM   1858  HB2 MET A 116     247.905 272.451 236.673  1.00  0.71           H  
ATOM   1859  HB3 MET A 116     248.586 272.174 235.070  1.00  0.71           H  
ATOM   1860  HG2 MET A 116     248.779 274.653 234.768  1.00  0.71           H  
ATOM   1861  HG3 MET A 116     248.044 274.884 236.348  1.00  0.71           H  
ATOM   1862  HE1 MET A 116     244.365 273.578 235.774  1.00  0.71           H  
ATOM   1863  HE2 MET A 116     245.518 274.269 236.936  1.00  0.71           H  
ATOM   1864  HE3 MET A 116     245.715 272.598 236.346  1.00  0.71           H  
ATOM   1865  N   ILE A 117     250.702 270.508 236.563  1.00  0.76           N  
ATOM   1866  CA  ILE A 117     251.070 269.217 237.179  1.00  0.76           C  
ATOM   1867  C   ILE A 117     252.205 269.389 238.200  1.00  0.76           C  
ATOM   1868  O   ILE A 117     252.210 268.719 239.236  1.00  0.76           O  
ATOM   1869  CB  ILE A 117     251.433 268.152 236.105  1.00  0.76           C  
ATOM   1870  CG1 ILE A 117     250.201 267.782 235.250  1.00  0.76           C  
ATOM   1871  CG2 ILE A 117     252.024 266.858 236.716  1.00  0.76           C  
ATOM   1872  CD1 ILE A 117     250.549 267.029 233.954  1.00  0.76           C  
ATOM   1873  H   ILE A 117     250.764 270.602 235.552  1.00  0.76           H  
ATOM   1874  HA  ILE A 117     250.196 268.857 237.726  1.00  0.76           H  
ATOM   1875  HB  ILE A 117     252.189 268.580 235.449  1.00  0.76           H  
ATOM   1876 HG12 ILE A 117     249.562 267.137 235.855  1.00  0.76           H  
ATOM   1877 HG13 ILE A 117     249.641 268.686 234.983  1.00  0.76           H  
ATOM   1878 HG21 ILE A 117     251.288 266.379 237.363  1.00  0.76           H  
ATOM   1879 HG22 ILE A 117     252.917 267.061 237.301  1.00  0.76           H  
ATOM   1880 HG23 ILE A 117     252.316 266.159 235.936  1.00  0.76           H  
ATOM   1881 HD11 ILE A 117     251.071 266.098 234.166  1.00  0.76           H  
ATOM   1882 HD12 ILE A 117     251.168 267.656 233.314  1.00  0.76           H  
ATOM   1883 HD13 ILE A 117     249.634 266.773 233.423  1.00  0.76           H  
ATOM   1884  N   PHE A 118     253.171 270.277 237.941  1.00  0.71           N  
ATOM   1885  CA  PHE A 118     254.366 270.412 238.785  1.00  0.71           C  
ATOM   1886  C   PHE A 118     254.134 271.310 239.995  1.00  0.71           C  
ATOM   1887  O   PHE A 118     254.673 271.013 241.059  1.00  0.71           O  
ATOM   1888  CB  PHE A 118     255.566 270.902 237.973  1.00  0.71           C  
ATOM   1889  CG  PHE A 118     255.847 270.179 236.674  1.00  0.71           C  
ATOM   1890  CD1 PHE A 118     255.254 268.941 236.332  1.00  0.71           C  
ATOM   1891  CD2 PHE A 118     256.681 270.823 235.753  1.00  0.71           C  
ATOM   1892  CE1 PHE A 118     255.403 268.403 235.044  1.00  0.71           C  
ATOM   1893  CE2 PHE A 118     256.862 270.268 234.486  1.00  0.71           C  
ATOM   1894  CZ  PHE A 118     256.211 269.073 234.121  1.00  0.71           C  
ATOM   1895  H   PHE A 118     253.136 270.785 237.061  1.00  0.71           H  
ATOM   1896  HA  PHE A 118     254.629 269.427 239.171  1.00  0.71           H  
ATOM   1897  HB2 PHE A 118     255.404 271.956 237.740  1.00  0.71           H  
ATOM   1898  HB3 PHE A 118     256.458 270.837 238.600  1.00  0.71           H  
ATOM   1899  HD1 PHE A 118     254.660 268.400 237.048  1.00  0.71           H  
ATOM   1900  HD2 PHE A 118     257.167 271.756 236.008  1.00  0.71           H  
ATOM   1901  HE1 PHE A 118     254.903 267.486 234.768  1.00  0.71           H  
ATOM   1902  HE2 PHE A 118     257.490 270.801 233.797  1.00  0.71           H  
ATOM   1903  HZ  PHE A 118     256.322 268.659 233.134  1.00  0.71           H  
ATOM   1904  N   ILE A 119     253.291 272.344 239.860  1.00  0.71           N  
ATOM   1905  CA  ILE A 119     252.750 273.101 240.998  1.00  0.71           C  
ATOM   1906  C   ILE A 119     252.084 272.142 241.991  1.00  0.71           C  
ATOM   1907  O   ILE A 119     252.414 272.163 243.176  1.00  0.71           O  
ATOM   1908  CB  ILE A 119     251.769 274.196 240.514  1.00  0.71           C  
ATOM   1909  CG1 ILE A 119     252.509 275.307 239.736  1.00  0.71           C  
ATOM   1910  CG2 ILE A 119     250.970 274.802 241.683  1.00  0.71           C  
ATOM   1911  CD1 ILE A 119     251.556 276.284 239.032  1.00  0.71           C  
ATOM   1912  H   ILE A 119     252.937 272.554 238.931  1.00  0.71           H  
ATOM   1913  HA  ILE A 119     253.572 273.585 241.525  1.00  0.71           H  
ATOM   1914  HB  ILE A 119     251.053 273.729 239.836  1.00  0.71           H  
ATOM   1915 HG12 ILE A 119     253.149 275.867 240.420  1.00  0.71           H  
ATOM   1916 HG13 ILE A 119     253.150 274.862 238.978  1.00  0.71           H  
ATOM   1917 HG21 ILE A 119     251.651 275.270 242.396  1.00  0.71           H  
ATOM   1918 HG22 ILE A 119     250.382 274.039 242.192  1.00  0.71           H  
ATOM   1919 HG23 ILE A 119     250.264 275.545 241.317  1.00  0.71           H  
ATOM   1920 HD11 ILE A 119     251.006 276.883 239.757  1.00  0.71           H  
ATOM   1921 HD12 ILE A 119     250.860 275.736 238.396  1.00  0.71           H  
ATOM   1922 HD13 ILE A 119     252.134 276.963 238.414  1.00  0.71           H  
ATOM   1923  N   VAL A 120     251.196 271.267 241.496  1.00  0.75           N  
ATOM   1924  CA  VAL A 120     250.545 270.233 242.315  1.00  0.75           C  
ATOM   1925  C   VAL A 120     251.587 269.290 242.918  1.00  0.75           C  
ATOM   1926  O   VAL A 120     251.667 269.184 244.136  1.00  0.75           O  
ATOM   1927  CB  VAL A 120     249.445 269.493 241.520  1.00  0.75           C  
ATOM   1928  CG1 VAL A 120     248.819 268.304 242.265  1.00  0.75           C  
ATOM   1929  CG2 VAL A 120     248.306 270.453 241.151  1.00  0.75           C  
ATOM   1930  H   VAL A 120     250.962 271.321 240.509  1.00  0.75           H  
ATOM   1931  HA  VAL A 120     250.061 270.726 243.159  1.00  0.75           H  
ATOM   1932  HB  VAL A 120     249.881 269.112 240.597  1.00  0.75           H  
ATOM   1933 HG11 VAL A 120     248.355 268.647 243.191  1.00  0.75           H  
ATOM   1934 HG12 VAL A 120     249.576 267.555 242.509  1.00  0.75           H  
ATOM   1935 HG13 VAL A 120     248.056 267.840 241.627  1.00  0.75           H  
ATOM   1936 HG21 VAL A 120     247.826 270.830 242.055  1.00  0.75           H  
ATOM   1937 HG22 VAL A 120     247.567 269.932 240.542  1.00  0.75           H  
ATOM   1938 HG23 VAL A 120     248.685 271.297 240.577  1.00  0.75           H  
ATOM   1939  N   THR A 121     252.434 268.666 242.094  1.00  0.71           N  
ATOM   1940  CA  THR A 121     253.454 267.698 242.543  1.00  0.71           C  
ATOM   1941  C   THR A 121     254.349 268.263 243.651  1.00  0.71           C  
ATOM   1942  O   THR A 121     254.422 267.700 244.738  1.00  0.71           O  
ATOM   1943  CB  THR A 121     254.310 267.209 241.361  1.00  0.71           C  
ATOM   1944  CG2 THR A 121     255.402 266.218 241.758  1.00  0.71           C  
ATOM   1945  OG1 THR A 121     253.505 266.588 240.383  1.00  0.71           O  
ATOM   1946  H   THR A 121     252.330 268.831 241.100  1.00  0.71           H  
ATOM   1947  HA  THR A 121     252.950 266.828 242.964  1.00  0.71           H  
ATOM   1948  HB  THR A 121     254.795 268.072 240.904  1.00  0.71           H  
ATOM   1949  HG1 THR A 121     252.958 267.274 239.967  1.00  0.71           H  
ATOM   1950 HG21 THR A 121     254.957 265.347 242.243  1.00  0.71           H  
ATOM   1951 HG22 THR A 121     256.119 266.680 242.435  1.00  0.71           H  
ATOM   1952 HG23 THR A 121     255.935 265.898 240.865  1.00  0.71           H  
ATOM   1953  N   ALA A 122     254.996 269.411 243.428  1.00  0.72           N  
ATOM   1954  CA  ALA A 122     255.915 269.980 244.411  1.00  0.72           C  
ATOM   1955  C   ALA A 122     255.219 270.394 245.719  1.00  0.72           C  
ATOM   1956  O   ALA A 122     255.820 270.256 246.784  1.00  0.72           O  
ATOM   1957  CB  ALA A 122     256.652 271.158 243.771  1.00  0.72           C  
ATOM   1958  H   ALA A 122     254.854 269.907 242.554  1.00  0.72           H  
ATOM   1959  HA  ALA A 122     256.653 269.218 244.673  1.00  0.72           H  
ATOM   1960  HB1 ALA A 122     255.939 271.946 243.522  1.00  0.72           H  
ATOM   1961  HB2 ALA A 122     257.161 270.832 242.863  1.00  0.72           H  
ATOM   1962  HB3 ALA A 122     257.388 271.548 244.475  1.00  0.72           H  
ATOM   1963  N   PHE A 123     253.964 270.865 245.675  1.00  0.71           N  
ATOM   1964  CA  PHE A 123     253.235 271.190 246.906  1.00  0.71           C  
ATOM   1965  C   PHE A 123     252.834 269.922 247.680  1.00  0.71           C  
ATOM   1966  O   PHE A 123     252.865 269.941 248.906  1.00  0.71           O  
ATOM   1967  CB  PHE A 123     252.042 272.119 246.624  1.00  0.71           C  
ATOM   1968  CG  PHE A 123     251.607 272.928 247.842  1.00  0.71           C  
ATOM   1969  CD1 PHE A 123     250.891 272.320 248.893  1.00  0.71           C  
ATOM   1970  CD2 PHE A 123     251.965 274.287 247.952  1.00  0.71           C  
ATOM   1971  CE1 PHE A 123     250.556 273.056 250.046  1.00  0.71           C  
ATOM   1972  CE2 PHE A 123     251.618 275.026 249.099  1.00  0.71           C  
ATOM   1973  CZ  PHE A 123     250.911 274.411 250.146  1.00  0.71           C  
ATOM   1974  H   PHE A 123     253.490 270.966 244.784  1.00  0.71           H  
ATOM   1975  HA  PHE A 123     253.916 271.744 247.554  1.00  0.71           H  
ATOM   1976  HB2 PHE A 123     252.321 272.820 245.836  1.00  0.71           H  
ATOM   1977  HB3 PHE A 123     251.201 271.531 246.255  1.00  0.71           H  
ATOM   1978  HD1 PHE A 123     250.609 271.280 248.826  1.00  0.71           H  
ATOM   1979  HD2 PHE A 123     252.514 274.770 247.158  1.00  0.71           H  
ATOM   1980  HE1 PHE A 123     250.025 272.576 250.855  1.00  0.71           H  
ATOM   1981  HE2 PHE A 123     251.901 276.067 249.184  1.00  0.71           H  
ATOM   1982  HZ  PHE A 123     250.646 274.984 251.024  1.00  0.71           H  
ATOM   1983  N   VAL A 124     252.511 268.803 247.009  1.00  0.74           N  
ATOM   1984  CA  VAL A 124     252.238 267.526 247.704  1.00  0.74           C  
ATOM   1985  C   VAL A 124     253.503 267.010 248.410  1.00  0.74           C  
ATOM   1986  O   VAL A 124     253.456 266.725 249.609  1.00  0.74           O  
ATOM   1987  CB  VAL A 124     251.591 266.454 246.791  1.00  0.74           C  
ATOM   1988  CG1 VAL A 124     251.260 265.177 247.577  1.00  0.74           C  
ATOM   1989  CG2 VAL A 124     250.267 266.922 246.164  1.00  0.74           C  
ATOM   1990  H   VAL A 124     252.489 268.825 245.993  1.00  0.74           H  
ATOM   1991  HA  VAL A 124     251.518 267.734 248.495  1.00  0.74           H  
ATOM   1992  HB  VAL A 124     252.284 266.203 245.989  1.00  0.74           H  
ATOM   1993 HG11 VAL A 124     250.523 265.418 248.343  1.00  0.74           H  
ATOM   1994 HG12 VAL A 124     252.147 264.794 248.076  1.00  0.74           H  
ATOM   1995 HG13 VAL A 124     250.854 264.419 246.908  1.00  0.74           H  
ATOM   1996 HG21 VAL A 124     249.550 267.118 246.961  1.00  0.74           H  
ATOM   1997 HG22 VAL A 124     249.871 266.153 245.500  1.00  0.74           H  
ATOM   1998 HG23 VAL A 124     250.440 267.837 245.598  1.00  0.74           H  
ATOM   1999  N   GLY A 125     254.643 266.969 247.707  1.00  0.74           N  
ATOM   2000  CA  GLY A 125     255.947 266.563 248.258  1.00  0.74           C  
ATOM   2001  C   GLY A 125     256.374 267.368 249.491  1.00  0.74           C  
ATOM   2002  O   GLY A 125     256.780 266.798 250.501  1.00  0.74           O  
ATOM   2003  H   GLY A 125     254.594 267.158 246.708  1.00  0.74           H  
ATOM   2004  HA2 GLY A 125     255.920 265.505 248.515  1.00  0.74           H  
ATOM   2005  HA3 GLY A 125     256.709 266.708 247.493  1.00  0.74           H  
ATOM   2006  N   TYR A 126     256.176 268.688 249.454  1.00  0.73           N  
ATOM   2007  CA  TYR A 126     256.394 269.625 250.566  1.00  0.73           C  
ATOM   2008  C   TYR A 126     255.605 269.295 251.855  1.00  0.73           C  
ATOM   2009  O   TYR A 126     256.003 269.705 252.950  1.00  0.73           O  
ATOM   2010  CB  TYR A 126     256.081 271.029 250.016  1.00  0.73           C  
ATOM   2011  CG  TYR A 126     255.793 272.118 251.029  1.00  0.73           C  
ATOM   2012  CD1 TYR A 126     256.839 272.905 251.552  1.00  0.73           C  
ATOM   2013  CD2 TYR A 126     254.459 272.362 251.417  1.00  0.73           C  
ATOM   2014  CE1 TYR A 126     256.549 273.946 252.457  1.00  0.73           C  
ATOM   2015  CE2 TYR A 126     254.170 273.389 252.334  1.00  0.73           C  
ATOM   2016  CZ  TYR A 126     255.214 274.185 252.849  1.00  0.73           C  
ATOM   2017  OH  TYR A 126     254.924 275.174 253.730  1.00  0.73           O  
ATOM   2018  H   TYR A 126     255.867 269.082 248.572  1.00  0.73           H  
ATOM   2019  HA  TYR A 126     257.449 269.603 250.846  1.00  0.73           H  
ATOM   2020  HB2 TYR A 126     256.913 271.344 249.385  1.00  0.73           H  
ATOM   2021  HB3 TYR A 126     255.209 270.964 249.368  1.00  0.73           H  
ATOM   2022  HD1 TYR A 126     257.865 272.713 251.260  1.00  0.73           H  
ATOM   2023  HD2 TYR A 126     253.657 271.763 251.004  1.00  0.73           H  
ATOM   2024  HE1 TYR A 126     257.345 274.559 252.856  1.00  0.73           H  
ATOM   2025  HE2 TYR A 126     253.151 273.577 252.631  1.00  0.73           H  
ATOM   2026  HH  TYR A 126     254.241 274.881 254.350  1.00  0.73           H  
ATOM   2027  N   VAL A 127     254.509 268.525 251.790  1.00  0.73           N  
ATOM   2028  CA  VAL A 127     253.783 268.110 253.007  1.00  0.73           C  
ATOM   2029  C   VAL A 127     254.456 266.904 253.696  1.00  0.73           C  
ATOM   2030  O   VAL A 127     254.404 266.777 254.920  1.00  0.73           O  
ATOM   2031  CB  VAL A 127     252.267 267.905 252.764  1.00  0.73           C  
ATOM   2032  CG1 VAL A 127     251.527 267.631 254.090  1.00  0.73           C  
ATOM   2033  CG2 VAL A 127     251.611 269.117 252.074  1.00  0.73           C  
ATOM   2034  H   VAL A 127     254.198 268.181 250.886  1.00  0.73           H  
ATOM   2035  HA  VAL A 127     253.846 268.933 253.712  1.00  0.73           H  
ATOM   2036  HB  VAL A 127     252.137 267.035 252.119  1.00  0.73           H  
ATOM   2037 HG11 VAL A 127     251.620 268.511 254.727  1.00  0.73           H  
ATOM   2038 HG12 VAL A 127     251.979 266.773 254.587  1.00  0.73           H  
ATOM   2039 HG13 VAL A 127     250.473 267.428 253.902  1.00  0.73           H  
ATOM   2040 HG21 VAL A 127     251.728 270.010 252.688  1.00  0.73           H  
ATOM   2041 HG22 VAL A 127     250.553 268.926 251.897  1.00  0.73           H  
ATOM   2042 HG23 VAL A 127     252.078 269.286 251.110  1.00  0.73           H  
ATOM   2043  N   LEU A 128     255.125 266.032 252.931  1.00  0.73           N  
ATOM   2044  CA  LEU A 128     255.616 264.721 253.380  1.00  0.73           C  
ATOM   2045  C   LEU A 128     256.600 264.713 254.574  1.00  0.73           C  
ATOM   2046  O   LEU A 128     256.432 263.820 255.413  1.00  0.73           O  
ATOM   2047  CB  LEU A 128     256.194 263.938 252.183  1.00  0.73           C  
ATOM   2048  CG  LEU A 128     255.228 263.756 250.995  1.00  0.73           C  
ATOM   2049  CD1 LEU A 128     255.897 262.926 249.900  1.00  0.73           C  
ATOM   2050  CD2 LEU A 128     253.930 263.046 251.389  1.00  0.73           C  
ATOM   2051  H   LEU A 128     255.269 266.273 251.956  1.00  0.73           H  
ATOM   2052  HA  LEU A 128     254.748 264.168 253.739  1.00  0.73           H  
ATOM   2053  HB2 LEU A 128     257.086 264.453 251.825  1.00  0.73           H  
ATOM   2054  HB3 LEU A 128     256.504 262.952 252.532  1.00  0.73           H  
ATOM   2055  HG  LEU A 128     254.973 264.727 250.578  1.00  0.73           H  
ATOM   2056 HD11 LEU A 128     256.183 261.947 250.284  1.00  0.73           H  
ATOM   2057 HD12 LEU A 128     256.790 263.444 249.551  1.00  0.73           H  
ATOM   2058 HD13 LEU A 128     255.219 262.810 249.055  1.00  0.73           H  
ATOM   2059 HD21 LEU A 128     254.155 262.084 251.850  1.00  0.73           H  
ATOM   2060 HD22 LEU A 128     253.316 262.903 250.502  1.00  0.73           H  
ATOM   2061 HD23 LEU A 128     253.364 263.659 252.088  1.00  0.73           H  
ATOM   2062  N   PRO A 129     257.571 265.643 254.727  1.00  0.73           N  
ATOM   2063  CA  PRO A 129     258.479 265.641 255.884  1.00  0.73           C  
ATOM   2064  C   PRO A 129     257.832 266.071 257.215  1.00  0.73           C  
ATOM   2065  O   PRO A 129     258.460 265.947 258.266  1.00  0.73           O  
ATOM   2066  CB  PRO A 129     259.659 266.536 255.491  1.00  0.73           C  
ATOM   2067  CG  PRO A 129     259.037 267.505 254.494  1.00  0.73           C  
ATOM   2068  CD  PRO A 129     258.024 266.635 253.756  1.00  0.73           C  
ATOM   2069  HA  PRO A 129     258.849 264.629 256.030  1.00  0.73           H  
ATOM   2070  HB2 PRO A 129     260.095 267.056 256.344  1.00  0.73           H  
ATOM   2071  HB3 PRO A 129     260.419 265.938 254.985  1.00  0.73           H  
ATOM   2072  HG2 PRO A 129     259.784 267.914 253.819  1.00  0.73           H  
ATOM   2073  HG3 PRO A 129     258.518 268.303 255.026  1.00  0.73           H  
ATOM   2074  HD2 PRO A 129     258.515 266.131 252.921  1.00  0.73           H  
ATOM   2075  HD3 PRO A 129     257.219 267.269 253.391  1.00  0.73           H  
ATOM   2076  N   TRP A 130     256.576 266.533 257.188  1.00  0.70           N  
ATOM   2077  CA  TRP A 130     255.716 266.738 258.359  1.00  0.70           C  
ATOM   2078  C   TRP A 130     256.286 267.603 259.480  1.00  0.70           C  
ATOM   2079  O   TRP A 130     256.396 267.187 260.634  1.00  0.70           O  
ATOM   2080  CB  TRP A 130     255.197 265.369 258.851  1.00  0.70           C  
ATOM   2081  CG  TRP A 130     254.064 265.420 259.834  1.00  0.70           C  
ATOM   2082  CD1 TRP A 130     254.123 265.161 261.174  1.00  0.70           C  
ATOM   2083  CD2 TRP A 130     252.701 265.762 259.539  1.00  0.70           C  
ATOM   2084  CE2 TRP A 130     252.000 265.708 260.761  1.00  0.70           C  
ATOM   2085  CE3 TRP A 130     252.054 266.084 258.345  1.00  0.70           C  
ATOM   2086  NE1 TRP A 130     252.888 265.346 261.748  1.00  0.70           N  
ATOM   2087  CZ2 TRP A 130     250.641 265.964 260.810  1.00  0.70           C  
ATOM   2088  CZ3 TRP A 130     250.662 266.268 258.389  1.00  0.70           C  
ATOM   2089  CH2 TRP A 130     249.965 266.178 259.604  1.00  0.70           C  
ATOM   2090  H   TRP A 130     256.134 266.610 256.280  1.00  0.70           H  
ATOM   2091  HA  TRP A 130     254.894 267.362 258.014  1.00  0.70           H  
ATOM   2092  HB2 TRP A 130     254.855 264.796 257.988  1.00  0.70           H  
ATOM   2093  HB3 TRP A 130     256.026 264.819 259.297  1.00  0.70           H  
ATOM   2094  HD1 TRP A 130     255.012 264.855 261.706  1.00  0.70           H  
ATOM   2095  HE1 TRP A 130     252.669 265.235 262.728  1.00  0.70           H  
ATOM   2096  HE3 TRP A 130     252.603 266.188 257.421  1.00  0.70           H  
ATOM   2097  HZ2 TRP A 130     250.117 265.998 261.753  1.00  0.70           H  
ATOM   2098  HZ3 TRP A 130     250.122 266.481 257.478  1.00  0.70           H  
ATOM   2099  HH2 TRP A 130     248.889 266.276 259.608  1.00  0.70           H  
ATOM   2100  N   GLY A 131     256.628 268.868 259.168  1.00  0.71           N  
ATOM   2101  CA  GLY A 131     256.895 269.877 260.187  1.00  0.71           C  
ATOM   2102  C   GLY A 131     255.814 270.971 260.204  1.00  0.71           C  
ATOM   2103  O   GLY A 131     254.798 270.872 259.506  1.00  0.71           O  
ATOM   2104  H   GLY A 131     256.599 269.161 258.202  1.00  0.71           H  
ATOM   2105  HA2 GLY A 131     256.955 269.390 261.160  1.00  0.71           H  
ATOM   2106  HA3 GLY A 131     257.846 270.362 259.964  1.00  0.71           H  
ATOM   2107  N   GLN A 132     256.028 272.048 260.970  1.00  0.67           N  
ATOM   2108  CA  GLN A 132     255.046 273.137 261.122  1.00  0.67           C  
ATOM   2109  C   GLN A 132     254.638 273.762 259.772  1.00  0.67           C  
ATOM   2110  O   GLN A 132     253.451 273.993 259.536  1.00  0.67           O  
ATOM   2111  CB  GLN A 132     255.588 274.226 262.079  1.00  0.67           C  
ATOM   2112  CG  GLN A 132     255.549 273.878 263.583  1.00  0.67           C  
ATOM   2113  CD  GLN A 132     254.133 274.030 264.146  1.00  0.67           C  
ATOM   2114  NE2 GLN A 132     253.944 275.009 265.059  1.00  0.67           N  
ATOM   2115  OE1 GLN A 132     253.200 273.315 263.779  1.00  0.67           O  
ATOM   2116  H   GLN A 132     256.892 272.092 261.497  1.00  0.67           H  
ATOM   2117  HA  GLN A 132     254.135 272.716 261.550  1.00  0.67           H  
ATOM   2118  HB2 GLN A 132     256.620 274.445 261.801  1.00  0.67           H  
ATOM   2119  HB3 GLN A 132     255.016 275.144 261.933  1.00  0.67           H  
ATOM   2120  HG2 GLN A 132     256.215 274.563 264.108  1.00  0.67           H  
ATOM   2121  HG3 GLN A 132     255.885 272.853 263.740  1.00  0.67           H  
ATOM   2122 HE21 GLN A 132     253.026 275.163 265.451  1.00  0.67           H  
ATOM   2123 HE22 GLN A 132     254.721 275.586 265.349  1.00  0.67           H  
ATOM   2124  N   MET A 133     255.579 274.009 258.854  1.00  0.72           N  
ATOM   2125  CA  MET A 133     255.251 274.617 257.555  1.00  0.72           C  
ATOM   2126  C   MET A 133     254.499 273.657 256.623  1.00  0.72           C  
ATOM   2127  O   MET A 133     253.612 274.109 255.892  1.00  0.72           O  
ATOM   2128  CB  MET A 133     256.505 275.215 256.898  1.00  0.72           C  
ATOM   2129  CG  MET A 133     257.025 276.428 257.674  1.00  0.72           C  
ATOM   2130  SD  MET A 133     255.849 277.812 257.716  1.00  0.72           S  
ATOM   2131  CE  MET A 133     256.738 278.941 258.810  1.00  0.72           C  
ATOM   2132  H   MET A 133     256.533 273.734 259.041  1.00  0.72           H  
ATOM   2133  HA  MET A 133     254.555 275.436 257.739  1.00  0.72           H  
ATOM   2134  HB2 MET A 133     256.268 275.543 255.888  1.00  0.72           H  
ATOM   2135  HB3 MET A 133     257.287 274.461 256.837  1.00  0.72           H  
ATOM   2136  HG2 MET A 133     257.947 276.772 257.204  1.00  0.72           H  
ATOM   2137  HG3 MET A 133     257.257 276.126 258.696  1.00  0.72           H  
ATOM   2138  HE1 MET A 133     256.099 279.790 259.028  1.00  0.72           H  
ATOM   2139  HE2 MET A 133     257.657 279.286 258.334  1.00  0.72           H  
ATOM   2140  HE3 MET A 133     256.980 278.440 259.746  1.00  0.72           H  
ATOM   2141  N   SER A 134     254.769 272.350 256.692  1.00  0.69           N  
ATOM   2142  CA  SER A 134     253.968 271.323 256.015  1.00  0.69           C  
ATOM   2143  C   SER A 134     252.512 271.315 256.506  1.00  0.69           C  
ATOM   2144  O   SER A 134     251.600 271.314 255.679  1.00  0.69           O  
ATOM   2145  CB  SER A 134     254.588 269.936 256.225  1.00  0.69           C  
ATOM   2146  OG  SER A 134     255.890 269.856 255.670  1.00  0.69           O  
ATOM   2147  H   SER A 134     255.562 272.043 257.250  1.00  0.69           H  
ATOM   2148  HA  SER A 134     253.956 271.533 254.944  1.00  0.69           H  
ATOM   2149  HB2 SER A 134     253.947 269.179 255.778  1.00  0.69           H  
ATOM   2150  HB3 SER A 134     254.648 269.727 257.291  1.00  0.69           H  
ATOM   2151  HG  SER A 134     255.838 269.821 254.690  1.00  0.69           H  
ATOM   2152  N   TYR A 135     252.267 271.354 257.826  1.00  0.69           N  
ATOM   2153  CA  TYR A 135     250.906 271.299 258.393  1.00  0.69           C  
ATOM   2154  C   TYR A 135     250.089 272.566 258.125  1.00  0.69           C  
ATOM   2155  O   TYR A 135     248.946 272.504 257.660  1.00  0.69           O  
ATOM   2156  CB  TYR A 135     250.966 271.048 259.906  1.00  0.69           C  
ATOM   2157  CG  TYR A 135     249.624 270.652 260.502  1.00  0.69           C  
ATOM   2158  CD1 TYR A 135     248.823 271.535 261.252  1.00  0.69           C  
ATOM   2159  CD2 TYR A 135     249.191 269.336 260.324  1.00  0.69           C  
ATOM   2160  CE1 TYR A 135     247.603 271.095 261.797  1.00  0.69           C  
ATOM   2161  CE2 TYR A 135     247.990 268.887 260.884  1.00  0.69           C  
ATOM   2162  CZ  TYR A 135     247.183 269.771 261.600  1.00  0.69           C  
ATOM   2163  OH  TYR A 135     245.955 269.303 262.113  1.00  0.69           O  
ATOM   2164  H   TYR A 135     253.056 271.367 258.467  1.00  0.69           H  
ATOM   2165  HA  TYR A 135     250.376 270.466 257.930  1.00  0.69           H  
ATOM   2166  HB2 TYR A 135     251.665 270.232 260.089  1.00  0.69           H  
ATOM   2167  HB3 TYR A 135     251.351 271.930 260.419  1.00  0.69           H  
ATOM   2168  HD1 TYR A 135     249.144 272.557 261.413  1.00  0.69           H  
ATOM   2169  HD2 TYR A 135     249.794 268.653 259.744  1.00  0.69           H  
ATOM   2170  HE1 TYR A 135     246.989 271.777 262.367  1.00  0.69           H  
ATOM   2171  HE2 TYR A 135     247.688 267.857 260.762  1.00  0.69           H  
ATOM   2172  HH  TYR A 135     245.761 268.382 261.925  1.00  0.69           H  
ATOM   2173  N   TRP A 136     250.682 273.732 258.390  1.00  0.68           N  
ATOM   2174  CA  TRP A 136     249.994 275.010 258.231  1.00  0.68           C  
ATOM   2175  C   TRP A 136     249.819 275.396 256.758  1.00  0.68           C  
ATOM   2176  O   TRP A 136     248.754 275.896 256.401  1.00  0.68           O  
ATOM   2177  CB  TRP A 136     250.671 276.067 259.114  1.00  0.68           C  
ATOM   2178  CG  TRP A 136     250.454 275.790 260.575  1.00  0.68           C  
ATOM   2179  CD1 TRP A 136     251.370 275.370 261.478  1.00  0.68           C  
ATOM   2180  CD2 TRP A 136     249.192 275.857 261.305  1.00  0.68           C  
ATOM   2181  CE2 TRP A 136     249.424 275.451 262.655  1.00  0.68           C  
ATOM   2182  CE3 TRP A 136     247.873 276.213 260.947  1.00  0.68           C  
ATOM   2183  NE1 TRP A 136     250.767 275.155 262.702  1.00  0.68           N  
ATOM   2184  CZ2 TRP A 136     248.400 275.404 263.609  1.00  0.68           C  
ATOM   2185  CZ3 TRP A 136     246.831 276.147 261.888  1.00  0.68           C  
ATOM   2186  CH2 TRP A 136     247.095 275.739 263.206  1.00  0.68           C  
ATOM   2187  H   TRP A 136     251.616 273.729 258.791  1.00  0.68           H  
ATOM   2188  HA  TRP A 136     248.980 274.890 258.617  1.00  0.68           H  
ATOM   2189  HB2 TRP A 136     251.739 276.107 258.894  1.00  0.68           H  
ATOM   2190  HB3 TRP A 136     250.240 277.043 258.887  1.00  0.68           H  
ATOM   2191  HD1 TRP A 136     252.415 275.197 261.272  1.00  0.68           H  
ATOM   2192  HE1 TRP A 136     251.241 274.747 263.507  1.00  0.68           H  
ATOM   2193  HE3 TRP A 136     247.662 276.531 259.937  1.00  0.68           H  
ATOM   2194  HZ2 TRP A 136     248.619 275.110 264.631  1.00  0.68           H  
ATOM   2195  HZ3 TRP A 136     245.820 276.410 261.599  1.00  0.68           H  
ATOM   2196  HH2 TRP A 136     246.289 275.701 263.924  1.00  0.68           H  
ATOM   2197  N   GLY A 137     250.776 275.069 255.881  1.00  0.70           N  
ATOM   2198  CA  GLY A 137     250.601 275.218 254.432  1.00  0.70           C  
ATOM   2199  C   GLY A 137     249.476 274.339 253.884  1.00  0.70           C  
ATOM   2200  O   GLY A 137     248.617 274.832 253.151  1.00  0.70           O  
ATOM   2201  H   GLY A 137     251.643 274.667 256.218  1.00  0.70           H  
ATOM   2202  HA2 GLY A 137     250.360 276.256 254.201  1.00  0.70           H  
ATOM   2203  HA3 GLY A 137     251.529 274.951 253.928  1.00  0.70           H  
ATOM   2204  N   ALA A 138     249.421 273.062 254.285  1.00  0.69           N  
ATOM   2205  CA  ALA A 138     248.312 272.176 253.929  1.00  0.69           C  
ATOM   2206  C   ALA A 138     246.958 272.697 254.449  1.00  0.69           C  
ATOM   2207  O   ALA A 138     245.951 272.648 253.742  1.00  0.69           O  
ATOM   2208  CB  ALA A 138     248.604 270.771 254.461  1.00  0.69           C  
ATOM   2209  H   ALA A 138     250.162 272.687 254.868  1.00  0.69           H  
ATOM   2210  HA  ALA A 138     248.251 272.114 252.843  1.00  0.69           H  
ATOM   2211  HB1 ALA A 138     248.699 270.786 255.548  1.00  0.69           H  
ATOM   2212  HB2 ALA A 138     249.526 270.389 254.023  1.00  0.69           H  
ATOM   2213  HB3 ALA A 138     247.776 270.122 254.183  1.00  0.69           H  
ATOM   2214  N   THR A 139     246.916 273.251 255.662  1.00  0.69           N  
ATOM   2215  CA  THR A 139     245.680 273.827 256.211  1.00  0.69           C  
ATOM   2216  C   THR A 139     245.199 275.032 255.399  1.00  0.69           C  
ATOM   2217  O   THR A 139     244.025 275.083 255.034  1.00  0.69           O  
ATOM   2218  CB  THR A 139     245.846 274.183 257.698  1.00  0.69           C  
ATOM   2219  CG2 THR A 139     244.596 274.809 258.314  1.00  0.69           C  
ATOM   2220  OG1 THR A 139     246.133 273.014 258.427  1.00  0.69           O  
ATOM   2221  H   THR A 139     247.754 273.241 256.233  1.00  0.69           H  
ATOM   2222  HA  THR A 139     244.891 273.072 256.123  1.00  0.69           H  
ATOM   2223  HB  THR A 139     246.674 274.883 257.809  1.00  0.69           H  
ATOM   2224  HG1 THR A 139     247.044 272.740 258.246  1.00  0.69           H  
ATOM   2225 HG21 THR A 139     243.783 274.084 258.277  1.00  0.69           H  
ATOM   2226 HG22 THR A 139     244.312 275.720 257.787  1.00  0.69           H  
ATOM   2227 HG23 THR A 139     244.798 275.077 259.351  1.00  0.69           H  
ATOM   2228  N   VAL A 140     246.084 275.972 255.048  1.00  0.66           N  
ATOM   2229  CA  VAL A 140     245.703 277.159 254.261  1.00  0.66           C  
ATOM   2230  C   VAL A 140     245.236 276.801 252.845  1.00  0.66           C  
ATOM   2231  O   VAL A 140     244.201 277.303 252.407  1.00  0.66           O  
ATOM   2232  CB  VAL A 140     246.827 278.218 254.264  1.00  0.66           C  
ATOM   2233  CG1 VAL A 140     246.541 279.378 253.306  1.00  0.66           C  
ATOM   2234  CG2 VAL A 140     247.008 278.794 255.674  1.00  0.66           C  
ATOM   2235  H   VAL A 140     247.044 275.896 255.372  1.00  0.66           H  
ATOM   2236  HA  VAL A 140     244.841 277.619 254.748  1.00  0.66           H  
ATOM   2237  HB  VAL A 140     247.761 277.746 253.957  1.00  0.66           H  
ATOM   2238 HG11 VAL A 140     245.565 279.804 253.517  1.00  0.66           H  
ATOM   2239 HG12 VAL A 140     246.581 279.044 252.270  1.00  0.66           H  
ATOM   2240 HG13 VAL A 140     247.290 280.157 253.432  1.00  0.66           H  
ATOM   2241 HG21 VAL A 140     246.090 279.289 255.996  1.00  0.66           H  
ATOM   2242 HG22 VAL A 140     247.816 279.524 255.676  1.00  0.66           H  
ATOM   2243 HG23 VAL A 140     247.253 278.008 256.385  1.00  0.66           H  
ATOM   2244  N   ILE A 141     245.930 275.903 252.128  1.00  0.61           N  
ATOM   2245  CA  ILE A 141     245.536 275.552 250.749  1.00  0.61           C  
ATOM   2246  C   ILE A 141     244.217 274.756 250.703  1.00  0.61           C  
ATOM   2247  O   ILE A 141     243.419 274.953 249.788  1.00  0.61           O  
ATOM   2248  CB  ILE A 141     246.696 274.869 249.986  1.00  0.61           C  
ATOM   2249  CG1 ILE A 141     246.402 274.844 248.467  1.00  0.61           C  
ATOM   2250  CG2 ILE A 141     246.929 273.432 250.481  1.00  0.61           C  
ATOM   2251  CD1 ILE A 141     247.571 274.340 247.609  1.00  0.61           C  
ATOM   2252  H   ILE A 141     246.781 275.508 252.517  1.00  0.61           H  
ATOM   2253  HA  ILE A 141     245.336 276.493 250.233  1.00  0.61           H  
ATOM   2254  HB  ILE A 141     247.605 275.451 250.152  1.00  0.61           H  
ATOM   2255 HG12 ILE A 141     245.530 274.221 248.264  1.00  0.61           H  
ATOM   2256 HG13 ILE A 141     246.169 275.860 248.145  1.00  0.61           H  
ATOM   2257 HG21 ILE A 141     246.092 272.786 250.219  1.00  0.61           H  
ATOM   2258 HG22 ILE A 141     247.056 273.440 251.558  1.00  0.61           H  
ATOM   2259 HG23 ILE A 141     247.835 273.025 250.037  1.00  0.61           H  
ATOM   2260 HD11 ILE A 141     247.728 273.273 247.765  1.00  0.61           H  
ATOM   2261 HD12 ILE A 141     248.484 274.881 247.860  1.00  0.61           H  
ATOM   2262 HD13 ILE A 141     247.341 274.504 246.556  1.00  0.61           H  
ATOM   2263  N   THR A 142     243.931 273.906 251.700  1.00  0.67           N  
ATOM   2264  CA  THR A 142     242.629 273.211 251.786  1.00  0.67           C  
ATOM   2265  C   THR A 142     241.497 274.169 252.134  1.00  0.67           C  
ATOM   2266  O   THR A 142     240.429 274.101 251.532  1.00  0.67           O  
ATOM   2267  CB  THR A 142     242.632 272.020 252.758  1.00  0.67           C  
ATOM   2268  CG2 THR A 142     243.617 270.950 252.256  1.00  0.67           C  
ATOM   2269  OG1 THR A 142     243.036 272.381 254.068  1.00  0.67           O  
ATOM   2270  H   THR A 142     244.617 273.762 252.432  1.00  0.67           H  
ATOM   2271  HA  THR A 142     242.390 272.815 250.799  1.00  0.67           H  
ATOM   2272  HB  THR A 142     241.609 271.645 252.786  1.00  0.67           H  
ATOM   2273  HG1 THR A 142     243.996 272.499 254.053  1.00  0.67           H  
ATOM   2274 HG21 THR A 142     244.633 271.330 252.210  1.00  0.67           H  
ATOM   2275 HG22 THR A 142     243.337 270.642 251.249  1.00  0.67           H  
ATOM   2276 HG23 THR A 142     243.586 270.087 252.921  1.00  0.67           H  
ATOM   2277  N   ASN A 143     241.721 275.145 253.031  1.00  0.67           N  
ATOM   2278  CA  ASN A 143     240.728 276.192 253.341  1.00  0.67           C  
ATOM   2279  C   ASN A 143     240.495 277.188 252.199  1.00  0.67           C  
ATOM   2280  O   ASN A 143     239.443 277.830 252.115  1.00  0.67           O  
ATOM   2281  CB  ASN A 143     241.148 276.975 254.600  1.00  0.67           C  
ATOM   2282  CG  ASN A 143     240.777 276.321 255.915  1.00  0.67           C  
ATOM   2283  ND2 ASN A 143     241.595 275.455 256.454  1.00  0.67           N  
ATOM   2284  OD1 ASN A 143     239.738 276.601 256.486  1.00  0.67           O  
ATOM   2285  H   ASN A 143     242.602 275.148 253.534  1.00  0.67           H  
ATOM   2286  HA  ASN A 143     239.801 275.645 253.514  1.00  0.67           H  
ATOM   2287  HB2 ASN A 143     240.656 277.946 254.599  1.00  0.67           H  
ATOM   2288  HB3 ASN A 143     242.222 277.158 254.577  1.00  0.67           H  
ATOM   2289 HD21 ASN A 143     241.350 275.125 257.365  1.00  0.67           H  
ATOM   2290 HD22 ASN A 143     242.468 275.231 255.991  1.00  0.67           H  
ATOM   2291  N   LEU A 144     241.468 277.346 251.294  1.00  0.64           N  
ATOM   2292  CA  LEU A 144     241.326 278.184 250.101  1.00  0.64           C  
ATOM   2293  C   LEU A 144     240.294 277.614 249.119  1.00  0.64           C  
ATOM   2294  O   LEU A 144     239.500 278.368 248.564  1.00  0.64           O  
ATOM   2295  CB  LEU A 144     242.718 278.428 249.481  1.00  0.64           C  
ATOM   2296  CG  LEU A 144     242.727 279.254 248.179  1.00  0.64           C  
ATOM   2297  CD1 LEU A 144     242.210 280.678 248.405  1.00  0.64           C  
ATOM   2298  CD2 LEU A 144     244.155 279.351 247.638  1.00  0.64           C  
ATOM   2299  H   LEU A 144     242.361 276.897 251.466  1.00  0.64           H  
ATOM   2300  HA  LEU A 144     240.929 279.147 250.412  1.00  0.64           H  
ATOM   2301  HB2 LEU A 144     243.351 278.923 250.220  1.00  0.64           H  
ATOM   2302  HB3 LEU A 144     243.164 277.460 249.259  1.00  0.64           H  
ATOM   2303  HG  LEU A 144     242.110 278.764 247.428  1.00  0.64           H  
ATOM   2304 HD11 LEU A 144     242.784 281.162 249.196  1.00  0.64           H  
ATOM   2305 HD12 LEU A 144     241.155 280.652 248.676  1.00  0.64           H  
ATOM   2306 HD13 LEU A 144     242.311 281.255 247.486  1.00  0.64           H  
ATOM   2307 HD21 LEU A 144     244.798 279.856 248.359  1.00  0.64           H  
ATOM   2308 HD22 LEU A 144     244.158 279.905 246.699  1.00  0.64           H  
ATOM   2309 HD23 LEU A 144     244.544 278.349 247.450  1.00  0.64           H  
ATOM   2310  N   LEU A 145     240.236 276.290 248.958  1.00  0.66           N  
ATOM   2311  CA  LEU A 145     239.334 275.627 248.027  1.00  0.66           C  
ATOM   2312  C   LEU A 145     238.008 275.197 248.675  1.00  0.66           C  
ATOM   2313  O   LEU A 145     237.337 274.268 248.233  1.00  0.66           O  
ATOM   2314  CB  LEU A 145     240.052 274.415 247.373  1.00  0.66           C  
ATOM   2315  CG  LEU A 145     241.409 274.751 246.714  1.00  0.66           C  
ATOM   2316  CD1 LEU A 145     242.075 273.478 246.186  1.00  0.66           C  
ATOM   2317  CD2 LEU A 145     241.295 275.747 245.553  1.00  0.66           C  
ATOM   2318  H   LEU A 145     240.881 275.717 249.488  1.00  0.66           H  
ATOM   2319  HA  LEU A 145     239.071 276.354 247.258  1.00  0.66           H  
ATOM   2320  HB2 LEU A 145     240.234 273.670 248.148  1.00  0.66           H  
ATOM   2321  HB3 LEU A 145     239.389 273.997 246.616  1.00  0.66           H  
ATOM   2322  HG  LEU A 145     242.076 275.180 247.460  1.00  0.66           H  
ATOM   2323 HD11 LEU A 145     241.477 273.028 245.392  1.00  0.66           H  
ATOM   2324 HD12 LEU A 145     242.192 272.764 247.001  1.00  0.66           H  
ATOM   2325 HD13 LEU A 145     243.063 273.720 245.795  1.00  0.66           H  
ATOM   2326 HD21 LEU A 145     240.670 275.342 244.757  1.00  0.66           H  
ATOM   2327 HD22 LEU A 145     242.287 275.952 245.153  1.00  0.66           H  
ATOM   2328 HD23 LEU A 145     240.872 276.687 245.907  1.00  0.66           H  
ATOM   2329  N   SER A 146     237.576 275.914 249.735  1.00  0.60           N  
ATOM   2330  CA  SER A 146     236.434 275.584 250.595  1.00  0.60           C  
ATOM   2331  C   SER A 146     235.066 275.965 250.041  1.00  0.60           C  
ATOM   2332  O   SER A 146     234.038 275.697 250.651  1.00  0.60           O  
ATOM   2333  CB  SER A 146     236.615 276.278 251.982  1.00  0.60           C  
ATOM   2334  OG  SER A 146     235.743 275.774 252.996  1.00  0.60           O  
ATOM   2335  H   SER A 146     238.087 276.757 249.956  1.00  0.60           H  
ATOM   2336  HA  SER A 146     236.438 274.496 250.668  1.00  0.60           H  
ATOM   2337  HB2 SER A 146     236.422 277.344 251.861  1.00  0.60           H  
ATOM   2338  HB3 SER A 146     237.644 276.130 252.309  1.00  0.60           H  
ATOM   2339  HG  SER A 146     234.841 275.910 252.697  1.00  0.60           H  
ATOM   2340  N   SER A 147     234.975 276.595 248.854  1.00  0.50           N  
ATOM   2341  CA  SER A 147     233.721 277.134 248.331  1.00  0.50           C  
ATOM   2342  C   SER A 147     232.586 276.142 248.123  1.00  0.50           C  
ATOM   2343  O   SER A 147     231.414 276.506 248.186  1.00  0.50           O  
ATOM   2344  CB  SER A 147     233.944 277.883 246.992  1.00  0.50           C  
ATOM   2345  OG  SER A 147     234.606 277.050 246.038  1.00  0.50           O  
ATOM   2346  H   SER A 147     235.812 276.700 248.299  1.00  0.50           H  
ATOM   2347  HA  SER A 147     233.403 277.803 249.131  1.00  0.50           H  
ATOM   2348  HB2 SER A 147     234.555 278.767 247.176  1.00  0.50           H  
ATOM   2349  HB3 SER A 147     232.978 278.186 246.589  1.00  0.50           H  
ATOM   2350  HG  SER A 147     234.721 277.563 245.235  1.00  0.50           H  
ATOM   2351  N   ILE A 148     232.907 274.865 247.869  1.00  0.39           N  
ATOM   2352  CA  ILE A 148     231.927 273.816 247.674  1.00  0.39           C  
ATOM   2353  C   ILE A 148     231.800 272.990 248.960  1.00  0.39           C  
ATOM   2354  O   ILE A 148     232.815 272.455 249.419  1.00  0.39           O  
ATOM   2355  CB  ILE A 148     232.330 272.916 246.509  1.00  0.39           C  
ATOM   2356  CG1 ILE A 148     232.512 273.759 245.219  1.00  0.39           C  
ATOM   2357  CG2 ILE A 148     231.293 271.788 246.310  1.00  0.39           C  
ATOM   2358  CD1 ILE A 148     233.071 272.971 244.030  1.00  0.39           C  
ATOM   2359  H   ILE A 148     233.885 274.621 247.810  1.00  0.39           H  
ATOM   2360  HA  ILE A 148     230.964 274.270 247.438  1.00  0.39           H  
ATOM   2361  HB  ILE A 148     233.286 272.445 246.739  1.00  0.39           H  
ATOM   2362 HG12 ILE A 148     231.541 274.164 244.935  1.00  0.39           H  
ATOM   2363 HG13 ILE A 148     233.197 274.578 245.439  1.00  0.39           H  
ATOM   2364 HG21 ILE A 148     230.322 272.224 246.078  1.00  0.39           H  
ATOM   2365 HG22 ILE A 148     231.217 271.199 247.224  1.00  0.39           H  
ATOM   2366 HG23 ILE A 148     231.609 271.145 245.488  1.00  0.39           H  
ATOM   2367 HD11 ILE A 148     232.400 272.146 243.793  1.00  0.39           H  
ATOM   2368 HD12 ILE A 148     234.055 272.577 244.285  1.00  0.39           H  
ATOM   2369 HD13 ILE A 148     233.156 273.629 243.166  1.00  0.39           H  
ATOM   2370  N   PRO A 149     230.618 272.837 249.589  1.00  0.59           N  
ATOM   2371  CA  PRO A 149     230.391 271.940 250.725  1.00  0.59           C  
ATOM   2372  C   PRO A 149     231.009 270.554 250.646  1.00  0.59           C  
ATOM   2373  O   PRO A 149     231.008 269.949 249.577  1.00  0.59           O  
ATOM   2374  CB  PRO A 149     228.859 271.855 250.823  1.00  0.59           C  
ATOM   2375  CG  PRO A 149     228.383 273.212 250.315  1.00  0.59           C  
ATOM   2376  CD  PRO A 149     229.373 273.508 249.191  1.00  0.59           C  
ATOM   2377  HA  PRO A 149     230.891 272.348 251.603  1.00  0.59           H  
ATOM   2378  HB2 PRO A 149     228.474 271.050 250.197  1.00  0.59           H  
ATOM   2379  HB3 PRO A 149     228.545 271.695 251.854  1.00  0.59           H  
ATOM   2380  HG2 PRO A 149     228.439 273.968 251.098  1.00  0.59           H  
ATOM   2381  HG3 PRO A 149     227.362 273.155 249.937  1.00  0.59           H  
ATOM   2382  HD2 PRO A 149     229.532 274.582 249.094  1.00  0.59           H  
ATOM   2383  HD3 PRO A 149     229.008 273.108 248.245  1.00  0.59           H  
ATOM   2384  N   VAL A 150     231.523 270.026 251.780  1.00  0.62           N  
ATOM   2385  CA  VAL A 150     231.950 268.635 251.960  1.00  0.62           C  
ATOM   2386  C   VAL A 150     233.215 268.222 251.205  1.00  0.62           C  
ATOM   2387  O   VAL A 150     233.957 267.346 251.651  1.00  0.62           O  
ATOM   2388  CB  VAL A 150     230.795 267.660 251.706  1.00  0.62           C  
ATOM   2389  CG1 VAL A 150     231.221 266.193 251.895  1.00  0.62           C  
ATOM   2390  CG2 VAL A 150     229.653 267.993 252.685  1.00  0.62           C  
ATOM   2391  H   VAL A 150     231.621 270.644 252.573  1.00  0.62           H  
ATOM   2392  HA  VAL A 150     232.242 268.578 253.009  1.00  0.62           H  
ATOM   2393  HB  VAL A 150     230.471 267.773 250.671  1.00  0.62           H  
ATOM   2394 HG11 VAL A 150     231.553 266.040 252.922  1.00  0.62           H  
ATOM   2395 HG12 VAL A 150     232.038 265.961 251.211  1.00  0.62           H  
ATOM   2396 HG13 VAL A 150     230.375 265.539 251.686  1.00  0.62           H  
ATOM   2397 HG21 VAL A 150     230.006 267.872 253.709  1.00  0.62           H  
ATOM   2398 HG22 VAL A 150     228.814 267.320 252.507  1.00  0.62           H  
ATOM   2399 HG23 VAL A 150     229.331 269.023 252.531  1.00  0.62           H  
ATOM   2400  N   ALA A 151     233.559 268.892 250.091  1.00  0.61           N  
ATOM   2401  CA  ALA A 151     234.726 268.606 249.282  1.00  0.61           C  
ATOM   2402  C   ALA A 151     236.053 268.643 250.036  1.00  0.61           C  
ATOM   2403  O   ALA A 151     236.855 267.723 249.937  1.00  0.61           O  
ATOM   2404  CB  ALA A 151     234.783 269.620 248.127  1.00  0.61           C  
ATOM   2405  H   ALA A 151     232.960 269.650 249.797  1.00  0.61           H  
ATOM   2406  HA  ALA A 151     234.609 267.581 248.931  1.00  0.61           H  
ATOM   2407  HB1 ALA A 151     234.900 270.625 248.532  1.00  0.61           H  
ATOM   2408  HB2 ALA A 151     233.860 269.566 247.550  1.00  0.61           H  
ATOM   2409  HB3 ALA A 151     235.629 269.387 247.481  1.00  0.61           H  
ATOM   2410  N   VAL A 152     236.298 269.671 250.869  1.00  0.59           N  
ATOM   2411  CA  VAL A 152     237.483 269.758 251.715  1.00  0.59           C  
ATOM   2412  C   VAL A 152     237.616 268.637 252.745  1.00  0.59           C  
ATOM   2413  O   VAL A 152     238.678 268.035 252.881  1.00  0.59           O  
ATOM   2414  CB  VAL A 152     237.518 271.120 252.392  1.00  0.59           C  
ATOM   2415  CG1 VAL A 152     238.661 271.238 253.415  1.00  0.59           C  
ATOM   2416  CG2 VAL A 152     237.692 272.190 251.301  1.00  0.59           C  
ATOM   2417  H   VAL A 152     235.625 270.423 250.911  1.00  0.59           H  
ATOM   2418  HA  VAL A 152     238.342 269.633 251.056  1.00  0.59           H  
ATOM   2419  HB  VAL A 152     236.586 271.257 252.940  1.00  0.59           H  
ATOM   2420 HG11 VAL A 152     239.617 271.106 252.908  1.00  0.59           H  
ATOM   2421 HG12 VAL A 152     238.546 270.469 254.179  1.00  0.59           H  
ATOM   2422 HG13 VAL A 152     238.630 272.222 253.883  1.00  0.59           H  
ATOM   2423 HG21 VAL A 152     238.632 272.023 250.775  1.00  0.59           H  
ATOM   2424 HG22 VAL A 152     237.704 273.179 251.760  1.00  0.59           H  
ATOM   2425 HG23 VAL A 152     236.864 272.127 250.595  1.00  0.59           H  
ATOM   2426  N   ILE A 153     236.536 268.274 253.469  1.00  0.61           N  
ATOM   2427  CA  ILE A 153     236.534 267.146 254.399  1.00  0.61           C  
ATOM   2428  C   ILE A 153     236.760 265.824 253.675  1.00  0.61           C  
ATOM   2429  O   ILE A 153     237.529 264.973 254.119  1.00  0.61           O  
ATOM   2430  CB  ILE A 153     235.247 267.140 255.233  1.00  0.61           C  
ATOM   2431  CG1 ILE A 153     235.242 268.348 256.203  1.00  0.61           C  
ATOM   2432  CG2 ILE A 153     235.093 265.832 256.038  1.00  0.61           C  
ATOM   2433  CD1 ILE A 153     233.891 268.608 256.883  1.00  0.61           C  
ATOM   2434  H   ILE A 153     235.686 268.809 253.363  1.00  0.61           H  
ATOM   2435  HA  ILE A 153     237.371 267.267 255.087  1.00  0.61           H  
ATOM   2436  HB  ILE A 153     234.406 267.213 254.543  1.00  0.61           H  
ATOM   2437 HG12 ILE A 153     235.985 268.165 256.979  1.00  0.61           H  
ATOM   2438 HG13 ILE A 153     235.517 269.239 255.639  1.00  0.61           H  
ATOM   2439 HG21 ILE A 153     235.924 265.736 256.737  1.00  0.61           H  
ATOM   2440 HG22 ILE A 153     235.092 264.983 255.355  1.00  0.61           H  
ATOM   2441 HG23 ILE A 153     234.154 265.854 256.591  1.00  0.61           H  
ATOM   2442 HD11 ILE A 153     233.596 267.727 257.454  1.00  0.61           H  
ATOM   2443 HD12 ILE A 153     233.137 268.819 256.125  1.00  0.61           H  
ATOM   2444 HD13 ILE A 153     233.980 269.462 257.554  1.00  0.61           H  
ATOM   2445  N   TRP A 154     236.136 265.637 252.497  1.00  0.60           N  
ATOM   2446  CA  TRP A 154     236.373 264.492 251.639  1.00  0.60           C  
ATOM   2447  C   TRP A 154     237.809 264.375 251.110  1.00  0.60           C  
ATOM   2448  O   TRP A 154     238.420 263.310 251.212  1.00  0.60           O  
ATOM   2449  CB  TRP A 154     235.357 264.542 250.467  1.00  0.60           C  
ATOM   2450  CG  TRP A 154     235.335 263.323 249.565  1.00  0.60           C  
ATOM   2451  CD1 TRP A 154     234.794 262.086 249.783  1.00  0.60           C  
ATOM   2452  CD2 TRP A 154     235.979 263.264 248.281  1.00  0.60           C  
ATOM   2453  CE2 TRP A 154     235.808 261.956 247.796  1.00  0.60           C  
ATOM   2454  CE3 TRP A 154     236.681 264.217 247.550  1.00  0.60           C  
ATOM   2455  NE1 TRP A 154     235.072 261.252 248.720  1.00  0.60           N  
ATOM   2456  CZ2 TRP A 154     236.358 261.567 246.585  1.00  0.60           C  
ATOM   2457  CZ3 TRP A 154     237.238 263.829 246.322  1.00  0.60           C  
ATOM   2458  CH2 TRP A 154     237.088 262.515 245.852  1.00  0.60           C  
ATOM   2459  H   TRP A 154     235.467 266.331 252.195  1.00  0.60           H  
ATOM   2460  HA  TRP A 154     236.232 263.599 252.248  1.00  0.60           H  
ATOM   2461  HB2 TRP A 154     234.361 264.662 250.892  1.00  0.60           H  
ATOM   2462  HB3 TRP A 154     235.597 265.410 249.852  1.00  0.60           H  
ATOM   2463  HD1 TRP A 154     234.231 261.803 250.660  1.00  0.60           H  
ATOM   2464  HE1 TRP A 154     234.784 260.288 248.635  1.00  0.60           H  
ATOM   2465  HE3 TRP A 154     236.794 265.226 247.917  1.00  0.60           H  
ATOM   2466  HZ2 TRP A 154     236.228 260.561 246.215  1.00  0.60           H  
ATOM   2467  HZ3 TRP A 154     237.787 264.548 245.733  1.00  0.60           H  
ATOM   2468  HH2 TRP A 154     237.540 262.230 244.914  1.00  0.60           H  
ATOM   2469  N   ILE A 155     238.408 265.469 250.581  1.00  0.59           N  
ATOM   2470  CA  ILE A 155     239.785 265.502 250.090  1.00  0.59           C  
ATOM   2471  C   ILE A 155     240.804 265.303 251.198  1.00  0.59           C  
ATOM   2472  O   ILE A 155     241.753 264.533 251.044  1.00  0.59           O  
ATOM   2473  CB  ILE A 155     240.100 266.770 249.291  1.00  0.59           C  
ATOM   2474  CG1 ILE A 155     239.265 266.804 247.991  1.00  0.59           C  
ATOM   2475  CG2 ILE A 155     241.604 266.844 248.942  1.00  0.59           C  
ATOM   2476  CD1 ILE A 155     239.305 268.143 247.248  1.00  0.59           C  
ATOM   2477  H   ILE A 155     237.867 266.320 250.522  1.00  0.59           H  
ATOM   2478  HA  ILE A 155     239.866 264.656 249.408  1.00  0.59           H  
ATOM   2479  HB  ILE A 155     239.843 267.630 249.909  1.00  0.59           H  
ATOM   2480 HG12 ILE A 155     239.644 266.031 247.322  1.00  0.59           H  
ATOM   2481 HG13 ILE A 155     238.228 266.587 248.246  1.00  0.59           H  
ATOM   2482 HG21 ILE A 155     241.876 265.989 248.323  1.00  0.59           H  
ATOM   2483 HG22 ILE A 155     242.191 266.829 249.860  1.00  0.59           H  
ATOM   2484 HG23 ILE A 155     241.806 267.766 248.397  1.00  0.59           H  
ATOM   2485 HD11 ILE A 155     240.335 268.381 246.983  1.00  0.59           H  
ATOM   2486 HD12 ILE A 155     238.905 268.927 247.891  1.00  0.59           H  
ATOM   2487 HD13 ILE A 155     238.703 268.074 246.342  1.00  0.59           H  
ATOM   2488  N   CYS A 156     240.615 265.936 252.373  1.00  0.65           N  
ATOM   2489  CA  CYS A 156     241.414 265.643 253.555  1.00  0.65           C  
ATOM   2490  C   CYS A 156     241.251 264.210 254.041  1.00  0.65           C  
ATOM   2491  O   CYS A 156     242.223 263.527 254.341  1.00  0.65           O  
ATOM   2492  CB  CYS A 156     241.064 266.604 254.717  1.00  0.65           C  
ATOM   2493  SG  CYS A 156     241.642 268.301 254.366  1.00  0.65           S  
ATOM   2494  H   CYS A 156     239.893 266.639 252.436  1.00  0.65           H  
ATOM   2495  HA  CYS A 156     242.451 265.784 253.251  1.00  0.65           H  
ATOM   2496  HB2 CYS A 156     241.541 266.247 255.630  1.00  0.65           H  
ATOM   2497  HB3 CYS A 156     239.983 266.618 254.854  1.00  0.65           H  
ATOM   2498  HG  CYS A 156     241.053 268.751 253.254  1.00  0.65           H  
ATOM   2499  N   GLY A 157     240.005 263.699 254.079  1.00  0.70           N  
ATOM   2500  CA  GLY A 157     239.696 262.374 254.606  1.00  0.70           C  
ATOM   2501  C   GLY A 157     239.323 262.415 256.060  1.00  0.70           C  
ATOM   2502  O   GLY A 157     239.457 261.431 256.780  1.00  0.70           O  
ATOM   2503  H   GLY A 157     239.245 264.262 253.724  1.00  0.70           H  
ATOM   2504  HA2 GLY A 157     238.862 261.957 254.041  1.00  0.70           H  
ATOM   2505  HA3 GLY A 157     240.571 261.736 254.486  1.00  0.70           H  
ATOM   2506  N   GLY A 158     238.842 263.574 256.531  1.00  0.68           N  
ATOM   2507  CA  GLY A 158     238.638 263.844 257.938  1.00  0.68           C  
ATOM   2508  C   GLY A 158     238.384 265.304 258.128  1.00  0.68           C  
ATOM   2509  O   GLY A 158     238.455 266.100 257.198  1.00  0.68           O  
ATOM   2510  H   GLY A 158     238.609 264.299 255.867  1.00  0.68           H  
ATOM   2511  HA2 GLY A 158     237.780 263.275 258.297  1.00  0.68           H  
ATOM   2512  HA3 GLY A 158     239.527 263.553 258.497  1.00  0.68           H  
ATOM   2513  N   TYR A 159     238.070 265.701 259.369  1.00  0.59           N  
ATOM   2514  CA  TYR A 159     237.683 267.063 259.703  1.00  0.59           C  
ATOM   2515  C   TYR A 159     238.850 268.044 259.765  1.00  0.59           C  
ATOM   2516  O   TYR A 159     238.662 269.255 259.832  1.00  0.59           O  
ATOM   2517  CB  TYR A 159     236.973 267.092 261.079  1.00  0.59           C  
ATOM   2518  CG  TYR A 159     235.701 266.295 261.039  1.00  0.59           C  
ATOM   2519  CD1 TYR A 159     234.535 266.869 260.509  1.00  0.59           C  
ATOM   2520  CD2 TYR A 159     235.651 264.980 261.537  1.00  0.59           C  
ATOM   2521  CE1 TYR A 159     233.338 266.141 260.469  1.00  0.59           C  
ATOM   2522  CE2 TYR A 159     234.455 264.248 261.491  1.00  0.59           C  
ATOM   2523  CZ  TYR A 159     233.301 264.832 260.957  1.00  0.59           C  
ATOM   2524  OH  TYR A 159     232.097 264.105 260.910  1.00  0.59           O  
ATOM   2525  H   TYR A 159     238.104 265.018 260.112  1.00  0.59           H  
ATOM   2526  HA  TYR A 159     237.023 267.380 258.896  1.00  0.59           H  
ATOM   2527  HB2 TYR A 159     237.637 266.668 261.833  1.00  0.59           H  
ATOM   2528  HB3 TYR A 159     236.740 268.124 261.339  1.00  0.59           H  
ATOM   2529  HD1 TYR A 159     234.560 267.880 260.129  1.00  0.59           H  
ATOM   2530  HD2 TYR A 159     236.539 264.531 261.957  1.00  0.59           H  
ATOM   2531  HE1 TYR A 159     232.445 266.591 260.061  1.00  0.59           H  
ATOM   2532  HE2 TYR A 159     234.425 263.236 261.867  1.00  0.59           H  
ATOM   2533  HH  TYR A 159     232.132 263.294 260.397  1.00  0.59           H  
ATOM   2534  N   THR A 160     240.092 267.536 259.752  1.00  0.63           N  
ATOM   2535  CA  THR A 160     241.301 268.344 259.811  1.00  0.63           C  
ATOM   2536  C   THR A 160     242.406 267.545 259.153  1.00  0.63           C  
ATOM   2537  O   THR A 160     242.220 266.376 258.817  1.00  0.63           O  
ATOM   2538  CB  THR A 160     241.698 268.787 261.223  1.00  0.63           C  
ATOM   2539  CG2 THR A 160     242.142 267.603 262.096  1.00  0.63           C  
ATOM   2540  OG1 THR A 160     242.754 269.740 261.190  1.00  0.63           O  
ATOM   2541  H   THR A 160     240.194 266.533 259.698  1.00  0.63           H  
ATOM   2542  HA  THR A 160     241.114 269.280 259.285  1.00  0.63           H  
ATOM   2543  HB  THR A 160     240.806 269.237 261.658  1.00  0.63           H  
ATOM   2544  HG1 THR A 160     243.478 269.389 261.714  1.00  0.63           H  
ATOM   2545 HG21 THR A 160     243.034 267.148 261.665  1.00  0.63           H  
ATOM   2546 HG22 THR A 160     241.342 266.864 262.139  1.00  0.63           H  
ATOM   2547 HG23 THR A 160     242.364 267.957 263.103  1.00  0.63           H  
ATOM   2548  N   VAL A 161     243.583 268.157 258.920  1.00  0.69           N  
ATOM   2549  CA  VAL A 161     244.757 267.490 258.381  1.00  0.69           C  
ATOM   2550  C   VAL A 161     245.267 266.394 259.327  1.00  0.69           C  
ATOM   2551  O   VAL A 161     245.444 266.618 260.527  1.00  0.69           O  
ATOM   2552  CB  VAL A 161     245.849 268.505 258.055  1.00  0.69           C  
ATOM   2553  CG1 VAL A 161     247.101 267.829 257.469  1.00  0.69           C  
ATOM   2554  CG2 VAL A 161     245.326 269.556 257.055  1.00  0.69           C  
ATOM   2555  H   VAL A 161     243.655 269.142 259.133  1.00  0.69           H  
ATOM   2556  HA  VAL A 161     244.468 266.998 257.452  1.00  0.69           H  
ATOM   2557  HB  VAL A 161     246.126 268.990 258.991  1.00  0.69           H  
ATOM   2558 HG11 VAL A 161     246.843 267.338 256.531  1.00  0.69           H  
ATOM   2559 HG12 VAL A 161     247.479 267.089 258.175  1.00  0.69           H  
ATOM   2560 HG13 VAL A 161     247.868 268.581 257.286  1.00  0.69           H  
ATOM   2561 HG21 VAL A 161     245.051 269.064 256.122  1.00  0.69           H  
ATOM   2562 HG22 VAL A 161     246.105 270.293 256.862  1.00  0.69           H  
ATOM   2563 HG23 VAL A 161     244.452 270.053 257.475  1.00  0.69           H  
ATOM   2564  N   SER A 162     245.483 265.171 258.792  1.00  0.66           N  
ATOM   2565  CA  SER A 162     245.564 263.934 259.559  1.00  0.66           C  
ATOM   2566  C   SER A 162     246.489 262.912 258.889  1.00  0.66           C  
ATOM   2567  O   SER A 162     247.041 263.143 257.812  1.00  0.66           O  
ATOM   2568  CB  SER A 162     244.146 263.307 259.714  1.00  0.66           C  
ATOM   2569  OG  SER A 162     243.615 262.872 258.456  1.00  0.66           O  
ATOM   2570  H   SER A 162     245.596 265.110 257.790  1.00  0.66           H  
ATOM   2571  HA  SER A 162     245.974 264.184 260.537  1.00  0.66           H  
ATOM   2572  HB2 SER A 162     243.475 264.053 260.141  1.00  0.66           H  
ATOM   2573  HB3 SER A 162     244.211 262.450 260.385  1.00  0.66           H  
ATOM   2574  HG  SER A 162     243.566 263.639 257.881  1.00  0.66           H  
ATOM   2575  N   ASP A 163     246.704 261.731 259.510  1.00  0.66           N  
ATOM   2576  CA  ASP A 163     247.385 260.593 258.918  1.00  0.66           C  
ATOM   2577  C   ASP A 163     246.709 260.016 257.657  1.00  0.66           C  
ATOM   2578  O   ASP A 163     247.475 259.736 256.728  1.00  0.66           O  
ATOM   2579  CB  ASP A 163     247.678 259.466 259.947  1.00  0.66           C  
ATOM   2580  CG  ASP A 163     246.457 259.168 260.786  1.00  0.66           C  
ATOM   2581  OD1 ASP A 163     245.991 260.091 261.501  1.00  0.66           O  
ATOM   2582  OD2 ASP A 163     245.933 258.037 260.656  1.00  0.66           O1-
ATOM   2583  H   ASP A 163     246.366 261.632 260.457  1.00  0.66           H  
ATOM   2584  HA  ASP A 163     248.335 261.010 258.584  1.00  0.66           H  
ATOM   2585  HB2 ASP A 163     248.491 259.783 260.600  1.00  0.66           H  
ATOM   2586  HB3 ASP A 163     247.972 258.563 259.412  1.00  0.66           H  
ATOM   2587  N   PRO A 164     245.373 259.828 257.461  1.00  0.74           N  
ATOM   2588  CA  PRO A 164     244.757 259.656 256.154  1.00  0.74           C  
ATOM   2589  C   PRO A 164     245.216 260.645 255.111  1.00  0.74           C  
ATOM   2590  O   PRO A 164     245.512 260.219 253.993  1.00  0.74           O  
ATOM   2591  CB  PRO A 164     243.236 259.719 256.390  1.00  0.74           C  
ATOM   2592  CG  PRO A 164     243.035 259.302 257.843  1.00  0.74           C  
ATOM   2593  CD  PRO A 164     244.371 259.628 258.510  1.00  0.74           C  
ATOM   2594  HA  PRO A 164     245.062 258.699 255.731  1.00  0.74           H  
ATOM   2595  HB2 PRO A 164     242.867 260.732 256.229  1.00  0.74           H  
ATOM   2596  HB3 PRO A 164     242.717 259.033 255.721  1.00  0.74           H  
ATOM   2597  HG2 PRO A 164     242.817 258.236 257.914  1.00  0.74           H  
ATOM   2598  HG3 PRO A 164     242.225 259.870 258.300  1.00  0.74           H  
ATOM   2599  HD2 PRO A 164     244.672 258.802 259.155  1.00  0.74           H  
ATOM   2600  HD3 PRO A 164     244.274 260.536 259.105  1.00  0.74           H  
ATOM   2601  N   THR A 165     245.303 261.949 255.449  1.00  0.73           N  
ATOM   2602  CA  THR A 165     245.774 262.986 254.542  1.00  0.73           C  
ATOM   2603  C   THR A 165     247.203 262.755 254.078  1.00  0.73           C  
ATOM   2604  O   THR A 165     247.496 262.801 252.886  1.00  0.73           O  
ATOM   2605  CB  THR A 165     245.718 264.396 255.136  1.00  0.73           C  
ATOM   2606  CG2 THR A 165     245.560 265.430 254.028  1.00  0.73           C  
ATOM   2607  OG1 THR A 165     244.602 264.590 255.984  1.00  0.73           O  
ATOM   2608  H   THR A 165     245.026 262.220 256.382  1.00  0.73           H  
ATOM   2609  HA  THR A 165     245.083 262.918 253.702  1.00  0.73           H  
ATOM   2610  HB  THR A 165     246.646 264.510 255.696  1.00  0.73           H  
ATOM   2611  HG1 THR A 165     243.811 264.481 255.452  1.00  0.73           H  
ATOM   2612 HG21 THR A 165     244.617 265.264 253.508  1.00  0.73           H  
ATOM   2613 HG22 THR A 165     246.386 265.336 253.323  1.00  0.73           H  
ATOM   2614 HG23 THR A 165     245.565 266.430 254.461  1.00  0.73           H  
ATOM   2615  N   ILE A 166     248.130 262.421 255.007  1.00  0.68           N  
ATOM   2616  CA  ILE A 166     249.519 262.085 254.692  1.00  0.68           C  
ATOM   2617  C   ILE A 166     249.627 260.869 253.787  1.00  0.68           C  
ATOM   2618  O   ILE A 166     250.363 260.871 252.799  1.00  0.68           O  
ATOM   2619  CB  ILE A 166     250.324 261.802 255.967  1.00  0.68           C  
ATOM   2620  CG1 ILE A 166     250.455 263.061 256.851  1.00  0.68           C  
ATOM   2621  CG2 ILE A 166     251.727 261.232 255.643  1.00  0.68           C  
ATOM   2622  CD1 ILE A 166     250.973 262.742 258.258  1.00  0.68           C  
ATOM   2623  H   ILE A 166     247.845 262.403 255.976  1.00  0.68           H  
ATOM   2624  HA  ILE A 166     249.925 262.953 254.174  1.00  0.68           H  
ATOM   2625  HB  ILE A 166     249.768 261.048 256.525  1.00  0.68           H  
ATOM   2626 HG12 ILE A 166     251.148 263.753 256.372  1.00  0.68           H  
ATOM   2627 HG13 ILE A 166     249.475 263.530 256.938  1.00  0.68           H  
ATOM   2628 HG21 ILE A 166     252.300 261.972 255.084  1.00  0.68           H  
ATOM   2629 HG22 ILE A 166     251.622 260.327 255.045  1.00  0.68           H  
ATOM   2630 HG23 ILE A 166     252.247 260.996 256.572  1.00  0.68           H  
ATOM   2631 HD11 ILE A 166     251.954 262.272 258.186  1.00  0.68           H  
ATOM   2632 HD12 ILE A 166     250.280 262.063 258.755  1.00  0.68           H  
ATOM   2633 HD13 ILE A 166     251.054 263.664 258.833  1.00  0.68           H  
ATOM   2634  N   LYS A 167     248.865 259.797 254.089  1.00  0.69           N  
ATOM   2635  CA  LYS A 167     248.889 258.566 253.320  1.00  0.69           C  
ATOM   2636  C   LYS A 167     248.466 258.770 251.871  1.00  0.69           C  
ATOM   2637  O   LYS A 167     249.164 258.357 250.948  1.00  0.69           O  
ATOM   2638  CB  LYS A 167     247.980 257.502 253.990  1.00  0.69           C  
ATOM   2639  CG  LYS A 167     248.537 256.974 255.325  1.00  0.69           C  
ATOM   2640  CD  LYS A 167     247.507 256.159 256.134  1.00  0.69           C  
ATOM   2641  CE  LYS A 167     248.084 255.671 257.472  1.00  0.69           C  
ATOM   2642  NZ  LYS A 167     247.032 255.109 258.355  1.00  0.69           N1+
ATOM   2643  H   LYS A 167     248.249 259.854 254.887  1.00  0.69           H  
ATOM   2644  HA  LYS A 167     249.922 258.218 253.308  1.00  0.69           H  
ATOM   2645  HB2 LYS A 167     247.004 257.950 254.176  1.00  0.69           H  
ATOM   2646  HB3 LYS A 167     247.870 256.661 253.305  1.00  0.69           H  
ATOM   2647  HG2 LYS A 167     249.395 256.336 255.114  1.00  0.69           H  
ATOM   2648  HG3 LYS A 167     248.856 257.824 255.928  1.00  0.69           H  
ATOM   2649  HD2 LYS A 167     247.202 255.294 255.545  1.00  0.69           H  
ATOM   2650  HD3 LYS A 167     246.639 256.787 256.333  1.00  0.69           H  
ATOM   2651  HE2 LYS A 167     248.558 256.511 257.979  1.00  0.69           H  
ATOM   2652  HE3 LYS A 167     248.828 254.899 257.275  1.00  0.69           H  
ATOM   2653  HZ1 LYS A 167     246.337 255.817 258.544  1.00  0.69           H  
ATOM   2654  HZ2 LYS A 167     247.448 254.806 259.224  1.00  0.69           H  
ATOM   2655  HZ3 LYS A 167     246.594 254.322 257.898  1.00  0.69           H  
ATOM   2656  N   ARG A 168     247.346 259.476 251.619  1.00  0.69           N  
ATOM   2657  CA  ARG A 168     246.944 259.776 250.255  1.00  0.69           C  
ATOM   2658  C   ARG A 168     247.854 260.759 249.537  1.00  0.69           C  
ATOM   2659  O   ARG A 168     248.139 260.583 248.356  1.00  0.69           O  
ATOM   2660  CB  ARG A 168     245.455 260.168 250.143  1.00  0.69           C  
ATOM   2661  CG  ARG A 168     245.064 261.489 250.827  1.00  0.69           C  
ATOM   2662  CD  ARG A 168     243.579 261.851 250.719  1.00  0.69           C  
ATOM   2663  NE  ARG A 168     242.781 260.743 251.333  1.00  0.69           N  
ATOM   2664  CZ  ARG A 168     241.463 260.829 251.553  1.00  0.69           C  
ATOM   2665  NH1 ARG A 168     240.789 261.942 251.299  1.00  0.69           N1+
ATOM   2666  NH2 ARG A 168     240.808 259.772 252.026  1.00  0.69           N  
ATOM   2667  H   ARG A 168     246.778 259.801 252.389  1.00  0.69           H  
ATOM   2668  HA  ARG A 168     247.065 258.834 249.721  1.00  0.69           H  
ATOM   2669  HB2 ARG A 168     245.209 260.252 249.085  1.00  0.69           H  
ATOM   2670  HB3 ARG A 168     244.863 259.370 250.591  1.00  0.69           H  
ATOM   2671  HG2 ARG A 168     245.643 262.292 250.371  1.00  0.69           H  
ATOM   2672  HG3 ARG A 168     245.319 261.412 251.884  1.00  0.69           H  
ATOM   2673  HD2 ARG A 168     243.303 261.967 249.671  1.00  0.69           H  
ATOM   2674  HD3 ARG A 168     243.387 262.783 251.251  1.00  0.69           H  
ATOM   2675  HE  ARG A 168     243.259 259.892 251.593  1.00  0.69           H  
ATOM   2676 HH11 ARG A 168     239.793 261.978 251.465  1.00  0.69           H  
ATOM   2677 HH12 ARG A 168     241.271 262.753 250.940  1.00  0.69           H  
ATOM   2678 HH21 ARG A 168     241.305 258.914 252.216  1.00  0.69           H  
ATOM   2679 HH22 ARG A 168     239.814 259.828 252.195  1.00  0.69           H  
ATOM   2680  N   PHE A 169     248.381 261.794 250.226  1.00  0.72           N  
ATOM   2681  CA  PHE A 169     249.361 262.702 249.648  1.00  0.72           C  
ATOM   2682  C   PHE A 169     250.640 261.990 249.209  1.00  0.72           C  
ATOM   2683  O   PHE A 169     251.146 262.220 248.114  1.00  0.72           O  
ATOM   2684  CB  PHE A 169     249.729 263.844 250.639  1.00  0.72           C  
ATOM   2685  CG  PHE A 169     248.680 264.920 250.818  1.00  0.72           C  
ATOM   2686  CD1 PHE A 169     247.501 265.023 250.052  1.00  0.72           C  
ATOM   2687  CD2 PHE A 169     248.928 265.901 251.794  1.00  0.72           C  
ATOM   2688  CE1 PHE A 169     246.600 266.075 250.262  1.00  0.72           C  
ATOM   2689  CE2 PHE A 169     248.037 266.962 251.999  1.00  0.72           C  
ATOM   2690  CZ  PHE A 169     246.870 267.048 251.230  1.00  0.72           C  
ATOM   2691  H   PHE A 169     248.084 261.944 251.180  1.00  0.72           H  
ATOM   2692  HA  PHE A 169     248.886 263.124 248.762  1.00  0.72           H  
ATOM   2693  HB2 PHE A 169     249.917 263.394 251.614  1.00  0.72           H  
ATOM   2694  HB3 PHE A 169     250.640 264.321 250.277  1.00  0.72           H  
ATOM   2695  HD1 PHE A 169     247.290 264.283 249.295  1.00  0.72           H  
ATOM   2696  HD2 PHE A 169     249.822 265.835 252.397  1.00  0.72           H  
ATOM   2697  HE1 PHE A 169     245.695 266.135 249.675  1.00  0.72           H  
ATOM   2698  HE2 PHE A 169     248.249 267.711 252.747  1.00  0.72           H  
ATOM   2699  HZ  PHE A 169     246.180 267.864 251.384  1.00  0.72           H  
ATOM   2700  N   PHE A 170     251.158 261.050 250.007  1.00  0.71           N  
ATOM   2701  CA  PHE A 170     252.305 260.220 249.619  1.00  0.71           C  
ATOM   2702  C   PHE A 170     252.018 259.401 248.352  1.00  0.71           C  
ATOM   2703  O   PHE A 170     252.821 259.425 247.420  1.00  0.71           O  
ATOM   2704  CB  PHE A 170     252.718 259.325 250.799  1.00  0.71           C  
ATOM   2705  CG  PHE A 170     253.815 258.313 250.498  1.00  0.71           C  
ATOM   2706  CD1 PHE A 170     254.986 258.694 249.809  1.00  0.71           C  
ATOM   2707  CD2 PHE A 170     253.661 256.974 250.909  1.00  0.71           C  
ATOM   2708  CE1 PHE A 170     255.982 257.742 249.524  1.00  0.71           C  
ATOM   2709  CE2 PHE A 170     254.665 256.028 250.638  1.00  0.71           C  
ATOM   2710  CZ  PHE A 170     255.826 256.410 249.944  1.00  0.71           C  
ATOM   2711  H   PHE A 170     250.760 260.915 250.929  1.00  0.71           H  
ATOM   2712  HA  PHE A 170     253.141 260.878 249.381  1.00  0.71           H  
ATOM   2713  HB2 PHE A 170     253.050 259.961 251.620  1.00  0.71           H  
ATOM   2714  HB3 PHE A 170     251.835 258.787 251.146  1.00  0.71           H  
ATOM   2715  HD1 PHE A 170     255.122 259.716 249.486  1.00  0.71           H  
ATOM   2716  HD2 PHE A 170     252.767 256.669 251.434  1.00  0.71           H  
ATOM   2717  HE1 PHE A 170     256.867 258.036 248.978  1.00  0.71           H  
ATOM   2718  HE2 PHE A 170     254.545 255.002 250.959  1.00  0.71           H  
ATOM   2719  HZ  PHE A 170     256.595 255.678 249.734  1.00  0.71           H  
ATOM   2720  N   VAL A 171     250.857 258.737 248.272  1.00  0.77           N  
ATOM   2721  CA  VAL A 171     250.450 257.972 247.087  1.00  0.77           C  
ATOM   2722  C   VAL A 171     250.283 258.874 245.854  1.00  0.77           C  
ATOM   2723  O   VAL A 171     250.793 258.539 244.788  1.00  0.77           O  
ATOM   2724  CB  VAL A 171     249.185 257.156 247.353  1.00  0.77           C  
ATOM   2725  CG1 VAL A 171     248.731 256.399 246.091  1.00  0.77           C  
ATOM   2726  CG2 VAL A 171     249.471 256.126 248.462  1.00  0.77           C  
ATOM   2727  H   VAL A 171     250.235 258.731 249.069  1.00  0.77           H  
ATOM   2728  HA  VAL A 171     251.252 257.273 246.845  1.00  0.77           H  
ATOM   2729  HB  VAL A 171     248.395 257.845 247.654  1.00  0.77           H  
ATOM   2730 HG11 VAL A 171     249.514 255.707 245.781  1.00  0.77           H  
ATOM   2731 HG12 VAL A 171     248.538 257.112 245.289  1.00  0.77           H  
ATOM   2732 HG13 VAL A 171     247.820 255.842 246.309  1.00  0.77           H  
ATOM   2733 HG21 VAL A 171     250.263 255.451 248.136  1.00  0.77           H  
ATOM   2734 HG22 VAL A 171     248.567 255.553 248.667  1.00  0.77           H  
ATOM   2735 HG23 VAL A 171     249.786 256.645 249.367  1.00  0.77           H  
ATOM   2736  N   LEU A 172     249.608 260.026 245.977  1.00  0.75           N  
ATOM   2737  CA  LEU A 172     249.446 260.968 244.877  1.00  0.75           C  
ATOM   2738  C   LEU A 172     250.789 261.482 244.362  1.00  0.75           C  
ATOM   2739  O   LEU A 172     251.041 261.484 243.160  1.00  0.75           O  
ATOM   2740  CB  LEU A 172     248.542 262.148 245.317  1.00  0.75           C  
ATOM   2741  CG  LEU A 172     247.052 261.787 245.496  1.00  0.75           C  
ATOM   2742  CD1 LEU A 172     246.318 262.884 246.281  1.00  0.75           C  
ATOM   2743  CD2 LEU A 172     246.356 261.550 244.150  1.00  0.75           C  
ATOM   2744  H   LEU A 172     249.202 260.257 246.873  1.00  0.75           H  
ATOM   2745  HA  LEU A 172     248.985 260.408 244.063  1.00  0.75           H  
ATOM   2746  HB2 LEU A 172     248.916 262.526 246.268  1.00  0.75           H  
ATOM   2747  HB3 LEU A 172     248.613 262.930 244.562  1.00  0.75           H  
ATOM   2748  HG  LEU A 172     247.013 260.856 246.062  1.00  0.75           H  
ATOM   2749 HD11 LEU A 172     246.354 263.818 245.720  1.00  0.75           H  
ATOM   2750 HD12 LEU A 172     246.800 263.023 247.249  1.00  0.75           H  
ATOM   2751 HD13 LEU A 172     245.279 262.590 246.431  1.00  0.75           H  
ATOM   2752 HD21 LEU A 172     246.381 262.467 243.562  1.00  0.75           H  
ATOM   2753 HD22 LEU A 172     245.320 261.257 244.323  1.00  0.75           H  
ATOM   2754 HD23 LEU A 172     246.872 260.757 243.609  1.00  0.75           H  
ATOM   2755  N   HIS A 173     251.667 261.868 245.276  1.00  0.70           N  
ATOM   2756  CA  HIS A 173     253.011 262.336 244.944  1.00  0.70           C  
ATOM   2757  C   HIS A 173     253.858 261.284 244.194  1.00  0.70           C  
ATOM   2758  O   HIS A 173     254.586 261.608 243.258  1.00  0.70           O  
ATOM   2759  CB  HIS A 173     253.681 262.711 246.260  1.00  0.70           C  
ATOM   2760  CG  HIS A 173     254.888 263.548 245.991  1.00  0.70           C  
ATOM   2761  CD2 HIS A 173     256.159 263.226 246.281  1.00  0.70           C  
ATOM   2762  ND1 HIS A 173     254.799 264.740 245.369  1.00  0.70           N  
ATOM   2763  CE1 HIS A 173     256.037 265.110 245.260  1.00  0.70           C  
ATOM   2764  NE2 HIS A 173     256.890 264.232 245.807  1.00  0.70           N  
ATOM   2765  H   HIS A 173     251.402 261.838 246.257  1.00  0.70           H  
ATOM   2766  HA  HIS A 173     252.933 263.223 244.314  1.00  0.70           H  
ATOM   2767  HB2 HIS A 173     253.960 261.831 246.809  1.00  0.70           H  
ATOM   2768  HB3 HIS A 173     253.023 263.295 246.856  1.00  0.70           H  
ATOM   2769  HD2 HIS A 173     256.584 262.360 246.754  1.00  0.70           H  
ATOM   2770  HE1 HIS A 173     256.382 266.009 244.783  1.00  0.70           H  
ATOM   2771  N   PHE A 174     253.695 260.001 244.545  1.00  0.70           N  
ATOM   2772  CA  PHE A 174     254.337 258.879 243.858  1.00  0.70           C  
ATOM   2773  C   PHE A 174     253.826 258.726 242.410  1.00  0.70           C  
ATOM   2774  O   PHE A 174     254.589 258.335 241.530  1.00  0.70           O  
ATOM   2775  CB  PHE A 174     254.085 257.610 244.699  1.00  0.70           C  
ATOM   2776  CG  PHE A 174     255.007 256.427 244.452  1.00  0.70           C  
ATOM   2777  CD1 PHE A 174     254.932 255.689 243.254  1.00  0.70           C  
ATOM   2778  CD2 PHE A 174     255.913 256.025 245.456  1.00  0.70           C  
ATOM   2779  CE1 PHE A 174     255.774 254.581 243.049  1.00  0.70           C  
ATOM   2780  CE2 PHE A 174     256.747 254.908 245.256  1.00  0.70           C  
ATOM   2781  CZ  PHE A 174     256.680 254.189 244.050  1.00  0.70           C  
ATOM   2782  H   PHE A 174     253.085 259.791 245.327  1.00  0.70           H  
ATOM   2783  HA  PHE A 174     255.411 259.069 243.816  1.00  0.70           H  
ATOM   2784  HB2 PHE A 174     254.172 257.876 245.753  1.00  0.70           H  
ATOM   2785  HB3 PHE A 174     253.059 257.278 244.542  1.00  0.70           H  
ATOM   2786  HD1 PHE A 174     254.228 255.970 242.485  1.00  0.70           H  
ATOM   2787  HD2 PHE A 174     255.968 256.574 246.385  1.00  0.70           H  
ATOM   2788  HE1 PHE A 174     255.719 254.029 242.121  1.00  0.70           H  
ATOM   2789  HE2 PHE A 174     257.438 254.603 246.029  1.00  0.70           H  
ATOM   2790  HZ  PHE A 174     257.322 253.334 243.892  1.00  0.70           H  
ATOM   2791  N   ILE A 175     252.547 259.034 242.142  1.00  0.74           N  
ATOM   2792  CA  ILE A 175     251.892 258.799 240.840  1.00  0.74           C  
ATOM   2793  C   ILE A 175     252.087 259.958 239.845  1.00  0.74           C  
ATOM   2794  O   ILE A 175     252.421 259.714 238.681  1.00  0.74           O  
ATOM   2795  CB  ILE A 175     250.393 258.432 241.034  1.00  0.74           C  
ATOM   2796  CG1 ILE A 175     250.212 257.129 241.856  1.00  0.74           C  
ATOM   2797  CG2 ILE A 175     249.652 258.307 239.680  1.00  0.74           C  
ATOM   2798  CD1 ILE A 175     248.787 256.930 242.402  1.00  0.74           C  
ATOM   2799  H   ILE A 175     251.981 259.378 242.911  1.00  0.74           H  
ATOM   2800  HA  ILE A 175     252.367 257.932 240.381  1.00  0.74           H  
ATOM   2801  HB  ILE A 175     249.929 259.249 241.591  1.00  0.74           H  
ATOM   2802 HG12 ILE A 175     250.473 256.274 241.230  1.00  0.74           H  
ATOM   2803 HG13 ILE A 175     250.893 257.120 242.704  1.00  0.74           H  
ATOM   2804 HG21 ILE A 175     250.095 257.488 239.113  1.00  0.74           H  
ATOM   2805 HG22 ILE A 175     249.759 259.236 239.120  1.00  0.74           H  
ATOM   2806 HG23 ILE A 175     248.594 258.104 239.847  1.00  0.74           H  
ATOM   2807 HD11 ILE A 175     248.085 256.892 241.569  1.00  0.74           H  
ATOM   2808 HD12 ILE A 175     248.524 257.757 243.061  1.00  0.74           H  
ATOM   2809 HD13 ILE A 175     248.742 255.994 242.958  1.00  0.74           H  
ATOM   2810  N   LEU A 176     251.864 261.213 240.260  1.00  0.73           N  
ATOM   2811  CA  LEU A 176     251.796 262.363 239.339  1.00  0.73           C  
ATOM   2812  C   LEU A 176     253.035 262.554 238.433  1.00  0.73           C  
ATOM   2813  O   LEU A 176     252.828 262.872 237.258  1.00  0.73           O  
ATOM   2814  CB  LEU A 176     251.478 263.668 240.100  1.00  0.73           C  
ATOM   2815  CG  LEU A 176     249.974 264.004 240.155  1.00  0.73           C  
ATOM   2816  CD1 LEU A 176     249.196 263.203 241.202  1.00  0.73           C  
ATOM   2817  CD2 LEU A 176     249.822 265.503 240.431  1.00  0.73           C  
ATOM   2818  H   LEU A 176     251.656 261.362 241.245  1.00  0.73           H  
ATOM   2819  HA  LEU A 176     250.976 262.167 238.648  1.00  0.73           H  
ATOM   2820  HB2 LEU A 176     251.894 263.638 241.109  1.00  0.73           H  
ATOM   2821  HB3 LEU A 176     251.977 264.481 239.572  1.00  0.73           H  
ATOM   2822  HG  LEU A 176     249.549 263.738 239.187  1.00  0.73           H  
ATOM   2823 HD11 LEU A 176     249.582 263.432 242.195  1.00  0.73           H  
ATOM   2824 HD12 LEU A 176     249.312 262.137 241.004  1.00  0.73           H  
ATOM   2825 HD13 LEU A 176     248.140 263.469 241.152  1.00  0.73           H  
ATOM   2826 HD21 LEU A 176     250.255 265.739 241.403  1.00  0.73           H  
ATOM   2827 HD22 LEU A 176     248.764 265.767 240.431  1.00  0.73           H  
ATOM   2828 HD23 LEU A 176     250.327 266.084 239.660  1.00  0.73           H  
ATOM   2829  N   PRO A 177     254.290 262.334 238.873  1.00  0.70           N  
ATOM   2830  CA  PRO A 177     255.462 262.433 238.000  1.00  0.70           C  
ATOM   2831  C   PRO A 177     255.392 261.531 236.757  1.00  0.70           C  
ATOM   2832  O   PRO A 177     255.751 261.957 235.660  1.00  0.70           O  
ATOM   2833  CB  PRO A 177     256.658 262.097 238.899  1.00  0.70           C  
ATOM   2834  CG  PRO A 177     256.187 262.619 240.256  1.00  0.70           C  
ATOM   2835  CD  PRO A 177     254.718 262.215 240.256  1.00  0.70           C  
ATOM   2836  HA  PRO A 177     255.552 263.468 237.669  1.00  0.70           H  
ATOM   2837  HB2 PRO A 177     256.807 261.017 238.952  1.00  0.70           H  
ATOM   2838  HB3 PRO A 177     257.567 262.600 238.566  1.00  0.70           H  
ATOM   2839  HG2 PRO A 177     256.278 263.704 240.287  1.00  0.70           H  
ATOM   2840  HG3 PRO A 177     256.717 262.165 241.089  1.00  0.70           H  
ATOM   2841  HD2 PRO A 177     254.153 262.873 240.916  1.00  0.70           H  
ATOM   2842  HD3 PRO A 177     254.626 261.178 240.584  1.00  0.70           H  
ATOM   2843  N   PHE A 178     254.867 260.310 236.882  1.00  0.70           N  
ATOM   2844  CA  PHE A 178     254.735 259.388 235.746  1.00  0.70           C  
ATOM   2845  C   PHE A 178     253.616 259.805 234.777  1.00  0.70           C  
ATOM   2846  O   PHE A 178     253.731 259.573 233.571  1.00  0.70           O  
ATOM   2847  CB  PHE A 178     254.560 257.957 236.268  1.00  0.70           C  
ATOM   2848  CG  PHE A 178     255.719 257.493 237.133  1.00  0.70           C  
ATOM   2849  CD1 PHE A 178     256.922 257.070 236.535  1.00  0.70           C  
ATOM   2850  CD2 PHE A 178     255.613 257.516 238.537  1.00  0.70           C  
ATOM   2851  CE1 PHE A 178     258.011 256.673 237.333  1.00  0.70           C  
ATOM   2852  CE2 PHE A 178     256.700 257.116 239.335  1.00  0.70           C  
ATOM   2853  CZ  PHE A 178     257.899 256.695 238.735  1.00  0.70           C  
ATOM   2854  H   PHE A 178     254.525 260.012 237.788  1.00  0.70           H  
ATOM   2855  HA  PHE A 178     255.663 259.415 235.174  1.00  0.70           H  
ATOM   2856  HB2 PHE A 178     253.632 257.894 236.839  1.00  0.70           H  
ATOM   2857  HB3 PHE A 178     254.470 257.281 235.417  1.00  0.70           H  
ATOM   2858  HD1 PHE A 178     257.012 257.050 235.458  1.00  0.70           H  
ATOM   2859  HD2 PHE A 178     254.696 257.842 239.007  1.00  0.70           H  
ATOM   2860  HE1 PHE A 178     258.931 256.348 236.871  1.00  0.70           H  
ATOM   2861  HE2 PHE A 178     256.607 257.132 240.413  1.00  0.70           H  
ATOM   2862  HZ  PHE A 178     258.732 256.386 239.351  1.00  0.70           H  
ATOM   2863  N   ILE A 179     252.577 260.491 235.271  1.00  0.74           N  
ATOM   2864  CA  ILE A 179     251.577 261.143 234.409  1.00  0.74           C  
ATOM   2865  C   ILE A 179     252.206 262.306 233.653  1.00  0.74           C  
ATOM   2866  O   ILE A 179     252.042 262.439 232.443  1.00  0.74           O  
ATOM   2867  CB  ILE A 179     250.349 261.610 235.190  1.00  0.74           C  
ATOM   2868  CG1 ILE A 179     249.660 260.394 235.856  1.00  0.74           C  
ATOM   2869  CG2 ILE A 179     249.374 262.351 234.246  1.00  0.74           C  
ATOM   2870  CD1 ILE A 179     248.485 260.766 236.766  1.00  0.74           C  
ATOM   2871  H   ILE A 179     252.531 260.640 236.271  1.00  0.74           H  
ATOM   2872  HA  ILE A 179     251.238 260.398 233.689  1.00  0.74           H  
ATOM   2873  HB  ILE A 179     250.657 262.303 235.973  1.00  0.74           H  
ATOM   2874 HG12 ILE A 179     249.290 259.736 235.070  1.00  0.74           H  
ATOM   2875 HG13 ILE A 179     250.402 259.864 236.453  1.00  0.74           H  
ATOM   2876 HG21 ILE A 179     249.052 261.676 233.453  1.00  0.74           H  
ATOM   2877 HG22 ILE A 179     249.877 263.212 233.807  1.00  0.74           H  
ATOM   2878 HG23 ILE A 179     248.505 262.687 234.812  1.00  0.74           H  
ATOM   2879 HD11 ILE A 179     247.731 261.298 236.186  1.00  0.74           H  
ATOM   2880 HD12 ILE A 179     248.840 261.406 237.574  1.00  0.74           H  
ATOM   2881 HD13 ILE A 179     248.049 259.859 237.185  1.00  0.74           H  
ATOM   2882  N   GLY A 180     253.037 263.103 234.336  1.00  0.72           N  
ATOM   2883  CA  GLY A 180     253.863 264.152 233.730  1.00  0.72           C  
ATOM   2884  C   GLY A 180     254.717 263.656 232.555  1.00  0.72           C  
ATOM   2885  O   GLY A 180     254.683 264.273 231.493  1.00  0.72           O  
ATOM   2886  H   GLY A 180     253.119 262.952 235.337  1.00  0.72           H  
ATOM   2887  HA2 GLY A 180     253.219 264.955 233.372  1.00  0.72           H  
ATOM   2888  HA3 GLY A 180     254.534 264.552 234.489  1.00  0.72           H  
ATOM   2889  N   LEU A 181     255.418 262.521 232.694  1.00  0.72           N  
ATOM   2890  CA  LEU A 181     256.196 261.919 231.595  1.00  0.72           C  
ATOM   2891  C   LEU A 181     255.331 261.580 230.365  1.00  0.72           C  
ATOM   2892  O   LEU A 181     255.735 261.872 229.237  1.00  0.72           O  
ATOM   2893  CB  LEU A 181     256.930 260.649 232.069  1.00  0.72           C  
ATOM   2894  CG  LEU A 181     257.996 260.827 233.165  1.00  0.72           C  
ATOM   2895  CD1 LEU A 181     258.576 259.451 233.500  1.00  0.72           C  
ATOM   2896  CD2 LEU A 181     259.151 261.733 232.737  1.00  0.72           C  
ATOM   2897  H   LEU A 181     255.429 262.075 233.605  1.00  0.72           H  
ATOM   2898  HA  LEU A 181     256.937 262.644 231.258  1.00  0.72           H  
ATOM   2899  HB2 LEU A 181     256.184 259.938 232.427  1.00  0.72           H  
ATOM   2900  HB3 LEU A 181     257.414 260.201 231.199  1.00  0.72           H  
ATOM   2901  HG  LEU A 181     257.544 261.240 234.062  1.00  0.72           H  
ATOM   2902 HD11 LEU A 181     259.014 259.003 232.609  1.00  0.72           H  
ATOM   2903 HD12 LEU A 181     257.785 258.803 233.876  1.00  0.72           H  
ATOM   2904 HD13 LEU A 181     259.346 259.545 234.262  1.00  0.72           H  
ATOM   2905 HD21 LEU A 181     259.602 261.354 231.821  1.00  0.72           H  
ATOM   2906 HD22 LEU A 181     259.908 261.761 233.520  1.00  0.72           H  
ATOM   2907 HD23 LEU A 181     258.788 262.747 232.571  1.00  0.72           H  
ATOM   2908  N   CYS A 182     254.130 261.018 230.563  1.00  0.73           N  
ATOM   2909  CA  CYS A 182     253.192 260.773 229.459  1.00  0.73           C  
ATOM   2910  C   CYS A 182     252.795 262.087 228.759  1.00  0.73           C  
ATOM   2911  O   CYS A 182     252.717 262.132 227.530  1.00  0.73           O  
ATOM   2912  CB  CYS A 182     251.940 260.032 229.962  1.00  0.73           C  
ATOM   2913  SG  CYS A 182     252.317 258.354 230.572  1.00  0.73           S  
ATOM   2914  H   CYS A 182     253.843 260.796 231.507  1.00  0.73           H  
ATOM   2915  HA  CYS A 182     253.683 260.149 228.710  1.00  0.73           H  
ATOM   2916  HB2 CYS A 182     251.245 259.956 229.126  1.00  0.73           H  
ATOM   2917  HB3 CYS A 182     251.479 260.605 230.766  1.00  0.73           H  
ATOM   2918  HG  CYS A 182     252.928 258.720 231.713  1.00  0.73           H  
ATOM   2919  N   ILE A 183     252.594 263.175 229.515  1.00  0.72           N  
ATOM   2920  CA  ILE A 183     252.259 264.480 228.929  1.00  0.72           C  
ATOM   2921  C   ILE A 183     253.458 265.114 228.195  1.00  0.72           C  
ATOM   2922  O   ILE A 183     253.276 265.765 227.170  1.00  0.72           O  
ATOM   2923  CB  ILE A 183     251.610 265.429 229.963  1.00  0.72           C  
ATOM   2924  CG1 ILE A 183     250.412 264.822 230.717  1.00  0.72           C  
ATOM   2925  CG2 ILE A 183     251.169 266.746 229.303  1.00  0.72           C  
ATOM   2926  CD1 ILE A 183     249.314 264.206 229.845  1.00  0.72           C  
ATOM   2927  H   ILE A 183     252.660 263.088 230.524  1.00  0.72           H  
ATOM   2928  HA  ILE A 183     251.493 264.290 228.177  1.00  0.72           H  
ATOM   2929  HB  ILE A 183     252.359 265.664 230.717  1.00  0.72           H  
ATOM   2930 HG12 ILE A 183     250.784 264.044 231.384  1.00  0.72           H  
ATOM   2931 HG13 ILE A 183     249.961 265.620 231.306  1.00  0.72           H  
ATOM   2932 HG21 ILE A 183     250.435 266.523 228.529  1.00  0.72           H  
ATOM   2933 HG22 ILE A 183     252.014 267.268 228.855  1.00  0.72           H  
ATOM   2934 HG23 ILE A 183     250.721 267.410 230.042  1.00  0.72           H  
ATOM   2935 HD11 ILE A 183     249.737 263.402 229.243  1.00  0.72           H  
ATOM   2936 HD12 ILE A 183     248.898 264.971 229.189  1.00  0.72           H  
ATOM   2937 HD13 ILE A 183     248.525 263.806 230.482  1.00  0.72           H  
ATOM   2938  N   VAL A 184     254.700 264.885 228.644  1.00  0.70           N  
ATOM   2939  CA  VAL A 184     255.914 265.322 227.921  1.00  0.70           C  
ATOM   2940  C   VAL A 184     256.023 264.674 226.536  1.00  0.70           C  
ATOM   2941  O   VAL A 184     256.388 265.352 225.577  1.00  0.70           O  
ATOM   2942  CB  VAL A 184     257.193 265.106 228.760  1.00  0.70           C  
ATOM   2943  CG1 VAL A 184     258.490 265.344 227.971  1.00  0.70           C  
ATOM   2944  CG2 VAL A 184     257.217 266.044 229.972  1.00  0.70           C  
ATOM   2945  H   VAL A 184     254.804 264.384 229.522  1.00  0.70           H  
ATOM   2946  HA  VAL A 184     255.828 266.394 227.744  1.00  0.70           H  
ATOM   2947  HB  VAL A 184     257.211 264.078 229.121  1.00  0.70           H  
ATOM   2948 HG11 VAL A 184     258.477 266.339 227.524  1.00  0.70           H  
ATOM   2949 HG12 VAL A 184     258.599 264.599 227.184  1.00  0.70           H  
ATOM   2950 HG13 VAL A 184     259.349 265.258 228.636  1.00  0.70           H  
ATOM   2951 HG21 VAL A 184     257.233 267.084 229.643  1.00  0.70           H  
ATOM   2952 HG22 VAL A 184     258.098 265.842 230.582  1.00  0.70           H  
ATOM   2953 HG23 VAL A 184     256.337 265.887 230.589  1.00  0.70           H  
ATOM   2954  N   PHE A 185     255.653 263.399 226.381  1.00  0.65           N  
ATOM   2955  CA  PHE A 185     255.596 262.764 225.057  1.00  0.65           C  
ATOM   2956  C   PHE A 185     254.567 263.441 224.133  1.00  0.65           C  
ATOM   2957  O   PHE A 185     254.870 263.735 222.977  1.00  0.65           O  
ATOM   2958  CB  PHE A 185     255.330 261.263 225.225  1.00  0.65           C  
ATOM   2959  CG  PHE A 185     255.265 260.510 223.911  1.00  0.65           C  
ATOM   2960  CD1 PHE A 185     254.025 260.301 223.276  1.00  0.65           C  
ATOM   2961  CD2 PHE A 185     256.449 260.044 223.306  1.00  0.65           C  
ATOM   2962  CE1 PHE A 185     253.970 259.632 222.040  1.00  0.65           C  
ATOM   2963  CE2 PHE A 185     256.392 259.372 222.073  1.00  0.65           C  
ATOM   2964  CZ  PHE A 185     255.154 259.167 221.439  1.00  0.65           C  
ATOM   2965  H   PHE A 185     255.370 262.869 227.198  1.00  0.65           H  
ATOM   2966  HA  PHE A 185     256.562 262.885 224.569  1.00  0.65           H  
ATOM   2967  HB2 PHE A 185     256.122 260.830 225.839  1.00  0.65           H  
ATOM   2968  HB3 PHE A 185     254.390 261.120 225.757  1.00  0.65           H  
ATOM   2969  HD1 PHE A 185     253.114 260.659 223.734  1.00  0.65           H  
ATOM   2970  HD2 PHE A 185     257.403 260.201 223.788  1.00  0.65           H  
ATOM   2971  HE1 PHE A 185     253.019 259.477 221.552  1.00  0.65           H  
ATOM   2972  HE2 PHE A 185     257.302 259.013 221.612  1.00  0.65           H  
ATOM   2973  HZ  PHE A 185     255.111 258.654 220.489  1.00  0.65           H  
ATOM   2974  N   ILE A 186     253.381 263.756 224.663  1.00  0.70           N  
ATOM   2975  CA  ILE A 186     252.319 264.498 223.960  1.00  0.70           C  
ATOM   2976  C   ILE A 186     252.794 265.898 223.524  1.00  0.70           C  
ATOM   2977  O   ILE A 186     252.579 266.326 222.390  1.00  0.70           O  
ATOM   2978  CB  ILE A 186     251.061 264.550 224.864  1.00  0.70           C  
ATOM   2979  CG1 ILE A 186     250.484 263.124 225.054  1.00  0.70           C  
ATOM   2980  CG2 ILE A 186     249.994 265.509 224.294  1.00  0.70           C  
ATOM   2981  CD1 ILE A 186     249.429 263.021 226.162  1.00  0.70           C  
ATOM   2982  H   ILE A 186     253.208 263.481 225.622  1.00  0.70           H  
ATOM   2983  HA  ILE A 186     252.062 263.960 223.047  1.00  0.70           H  
ATOM   2984  HB  ILE A 186     251.349 264.932 225.841  1.00  0.70           H  
ATOM   2985 HG12 ILE A 186     250.027 262.811 224.115  1.00  0.70           H  
ATOM   2986 HG13 ILE A 186     251.278 262.418 225.294  1.00  0.70           H  
ATOM   2987 HG21 ILE A 186     249.671 265.153 223.315  1.00  0.70           H  
ATOM   2988 HG22 ILE A 186     250.419 266.508 224.196  1.00  0.70           H  
ATOM   2989 HG23 ILE A 186     249.138 265.543 224.969  1.00  0.70           H  
ATOM   2990 HD11 ILE A 186     248.597 263.687 225.935  1.00  0.70           H  
ATOM   2991 HD12 ILE A 186     249.874 263.307 227.115  1.00  0.70           H  
ATOM   2992 HD13 ILE A 186     249.066 261.995 226.224  1.00  0.70           H  
ATOM   2993  N   HIS A 187     253.485 266.599 224.419  1.00  0.66           N  
ATOM   2994  CA  HIS A 187     254.055 267.927 224.192  1.00  0.66           C  
ATOM   2995  C   HIS A 187     255.111 267.921 223.074  1.00  0.66           C  
ATOM   2996  O   HIS A 187     255.063 268.749 222.162  1.00  0.66           O  
ATOM   2997  CB  HIS A 187     254.603 268.380 225.548  1.00  0.66           C  
ATOM   2998  CG  HIS A 187     255.114 269.786 225.623  1.00  0.66           C  
ATOM   2999  CD2 HIS A 187     256.182 270.170 226.372  1.00  0.66           C  
ATOM   3000  ND1 HIS A 187     254.520 270.912 225.054  1.00  0.66           N  
ATOM   3001  CE1 HIS A 187     255.248 271.957 225.483  1.00  0.66           C  
ATOM   3002  NE2 HIS A 187     256.234 271.535 226.287  1.00  0.66           N  
ATOM   3003  H   HIS A 187     253.584 266.198 225.346  1.00  0.66           H  
ATOM   3004  HA  HIS A 187     253.265 268.617 223.889  1.00  0.66           H  
ATOM   3005  HB2 HIS A 187     255.414 267.716 225.840  1.00  0.66           H  
ATOM   3006  HB3 HIS A 187     253.815 268.287 226.296  1.00  0.66           H  
ATOM   3007  HD2 HIS A 187     256.837 269.536 226.954  1.00  0.66           H  
ATOM   3008  HE1 HIS A 187     255.064 272.995 225.236  1.00  0.66           H  
ATOM   3009  HE2 HIS A 187     256.868 272.127 226.811  1.00  0.66           H  
ATOM   3010  N   ILE A 188     256.012 266.931 223.073  1.00  0.63           N  
ATOM   3011  CA  ILE A 188     257.014 266.751 222.010  1.00  0.63           C  
ATOM   3012  C   ILE A 188     256.392 266.328 220.670  1.00  0.63           C  
ATOM   3013  O   ILE A 188     256.879 266.762 219.623  1.00  0.63           O  
ATOM   3014  CB  ILE A 188     258.146 265.807 222.473  1.00  0.63           C  
ATOM   3015  CG1 ILE A 188     258.933 266.383 223.675  1.00  0.63           C  
ATOM   3016  CG2 ILE A 188     259.102 265.448 221.320  1.00  0.63           C  
ATOM   3017  CD1 ILE A 188     259.761 267.644 223.393  1.00  0.63           C  
ATOM   3018  H   ILE A 188     256.009 266.282 223.855  1.00  0.63           H  
ATOM   3019  HA  ILE A 188     257.462 267.723 221.825  1.00  0.63           H  
ATOM   3020  HB  ILE A 188     257.683 264.877 222.808  1.00  0.63           H  
ATOM   3021 HG12 ILE A 188     258.244 266.620 224.483  1.00  0.63           H  
ATOM   3022 HG13 ILE A 188     259.607 265.611 224.048  1.00  0.63           H  
ATOM   3023 HG21 ILE A 188     259.457 266.351 220.823  1.00  0.63           H  
ATOM   3024 HG22 ILE A 188     258.598 264.813 220.591  1.00  0.63           H  
ATOM   3025 HG23 ILE A 188     259.957 264.901 221.709  1.00  0.63           H  
ATOM   3026 HD11 ILE A 188     259.124 268.453 223.036  1.00  0.63           H  
ATOM   3027 HD12 ILE A 188     260.543 267.439 222.663  1.00  0.63           H  
ATOM   3028 HD13 ILE A 188     260.222 267.966 224.325  1.00  0.63           H  
ATOM   3029  N   PHE A 189     255.304 265.549 220.674  1.00  0.66           N  
ATOM   3030  CA  PHE A 189     254.531 265.244 219.463  1.00  0.66           C  
ATOM   3031  C   PHE A 189     254.010 266.528 218.794  1.00  0.66           C  
ATOM   3032  O   PHE A 189     254.241 266.757 217.604  1.00  0.66           O  
ATOM   3033  CB  PHE A 189     253.395 264.261 219.804  1.00  0.66           C  
ATOM   3034  CG  PHE A 189     252.420 264.031 218.665  1.00  0.66           C  
ATOM   3035  CD1 PHE A 189     252.696 263.059 217.691  1.00  0.66           C  
ATOM   3036  CD2 PHE A 189     251.259 264.814 218.538  1.00  0.66           C  
ATOM   3037  CE1 PHE A 189     251.845 262.898 216.588  1.00  0.66           C  
ATOM   3038  CE2 PHE A 189     250.414 264.666 217.433  1.00  0.66           C  
ATOM   3039  CZ  PHE A 189     250.711 263.711 216.453  1.00  0.66           C  
ATOM   3040  H   PHE A 189     254.978 265.171 221.560  1.00  0.66           H  
ATOM   3041  HA  PHE A 189     255.189 264.759 218.741  1.00  0.66           H  
ATOM   3042  HB2 PHE A 189     253.833 263.306 220.098  1.00  0.66           H  
ATOM   3043  HB3 PHE A 189     252.832 264.629 220.656  1.00  0.66           H  
ATOM   3044  HD1 PHE A 189     253.569 262.431 217.792  1.00  0.66           H  
ATOM   3045  HD2 PHE A 189     251.017 265.538 219.302  1.00  0.66           H  
ATOM   3046  HE1 PHE A 189     252.063 262.148 215.843  1.00  0.66           H  
ATOM   3047  HE2 PHE A 189     249.535 265.286 217.336  1.00  0.66           H  
ATOM   3048  HZ  PHE A 189     250.067 263.601 215.593  1.00  0.66           H  
ATOM   3049  N   PHE A 190     253.377 267.422 219.557  1.00  0.68           N  
ATOM   3050  CA  PHE A 190     252.916 268.692 219.026  1.00  0.68           C  
ATOM   3051  C   PHE A 190     254.076 269.612 218.609  1.00  0.68           C  
ATOM   3052  O   PHE A 190     253.968 270.317 217.607  1.00  0.68           O  
ATOM   3053  CB  PHE A 190     252.026 269.437 220.050  1.00  0.68           C  
ATOM   3054  CG  PHE A 190     250.688 268.774 220.284  1.00  0.68           C  
ATOM   3055  CD1 PHE A 190     249.906 268.263 219.231  1.00  0.68           C  
ATOM   3056  CD2 PHE A 190     250.164 268.733 221.587  1.00  0.68           C  
ATOM   3057  CE1 PHE A 190     248.639 267.720 219.478  1.00  0.68           C  
ATOM   3058  CE2 PHE A 190     248.893 268.199 221.839  1.00  0.68           C  
ATOM   3059  CZ  PHE A 190     248.128 267.696 220.781  1.00  0.68           C  
ATOM   3060  H   PHE A 190     253.208 267.207 220.529  1.00  0.68           H  
ATOM   3061  HA  PHE A 190     252.338 268.434 218.139  1.00  0.68           H  
ATOM   3062  HB2 PHE A 190     252.558 269.483 221.000  1.00  0.68           H  
ATOM   3063  HB3 PHE A 190     251.842 270.452 219.698  1.00  0.68           H  
ATOM   3064  HD1 PHE A 190     250.288 268.290 218.221  1.00  0.68           H  
ATOM   3065  HD2 PHE A 190     250.750 269.119 222.408  1.00  0.68           H  
ATOM   3066  HE1 PHE A 190     248.055 267.319 218.662  1.00  0.68           H  
ATOM   3067  HE2 PHE A 190     248.505 268.176 222.847  1.00  0.68           H  
ATOM   3068  HZ  PHE A 190     247.145 267.290 220.969  1.00  0.68           H  
ATOM   3069  N   LEU A 191     255.205 269.598 219.331  1.00  0.66           N  
ATOM   3070  CA  LEU A 191     256.390 270.372 218.954  1.00  0.66           C  
ATOM   3071  C   LEU A 191     256.998 269.901 217.625  1.00  0.66           C  
ATOM   3072  O   LEU A 191     257.211 270.716 216.732  1.00  0.66           O  
ATOM   3073  CB  LEU A 191     257.418 270.354 220.100  1.00  0.66           C  
ATOM   3074  CG  LEU A 191     258.740 271.070 219.755  1.00  0.66           C  
ATOM   3075  CD1 LEU A 191     258.547 272.581 219.646  1.00  0.66           C  
ATOM   3076  CD2 LEU A 191     259.787 270.776 220.820  1.00  0.66           C  
ATOM   3077  H   LEU A 191     255.213 269.078 220.204  1.00  0.66           H  
ATOM   3078  HA  LEU A 191     256.077 271.404 218.798  1.00  0.66           H  
ATOM   3079  HB2 LEU A 191     256.979 270.805 220.993  1.00  0.66           H  
ATOM   3080  HB3 LEU A 191     257.648 269.315 220.329  1.00  0.66           H  
ATOM   3081  HG  LEU A 191     259.135 270.701 218.810  1.00  0.66           H  
ATOM   3082 HD11 LEU A 191     258.123 272.965 220.574  1.00  0.66           H  
ATOM   3083 HD12 LEU A 191     257.890 272.824 218.811  1.00  0.66           H  
ATOM   3084 HD13 LEU A 191     259.509 273.064 219.467  1.00  0.66           H  
ATOM   3085 HD21 LEU A 191     259.447 271.149 221.789  1.00  0.66           H  
ATOM   3086 HD22 LEU A 191     260.717 271.275 220.554  1.00  0.66           H  
ATOM   3087 HD23 LEU A 191     259.968 269.705 220.896  1.00  0.66           H  
ATOM   3088  N   HIS A 192     257.281 268.601 217.475  1.00  0.62           N  
ATOM   3089  CA  HIS A 192     257.907 268.051 216.260  1.00  0.62           C  
ATOM   3090  C   HIS A 192     256.943 267.990 215.063  1.00  0.62           C  
ATOM   3091  O   HIS A 192     257.391 267.835 213.933  1.00  0.62           O  
ATOM   3092  CB  HIS A 192     258.556 266.680 216.544  1.00  0.62           C  
ATOM   3093  CG  HIS A 192     259.889 266.718 217.268  1.00  0.62           C  
ATOM   3094  CD2 HIS A 192     260.355 267.687 218.119  1.00  0.62           C  
ATOM   3095  ND1 HIS A 192     260.870 265.746 217.174  1.00  0.62           N1+
ATOM   3096  CE1 HIS A 192     261.922 266.132 217.924  1.00  0.62           C  
ATOM   3097  NE2 HIS A 192     261.622 267.302 218.522  1.00  0.62           N  
ATOM   3098  H   HIS A 192     257.044 267.967 218.235  1.00  0.62           H  
ATOM   3099  HA  HIS A 192     258.699 268.730 215.938  1.00  0.62           H  
ATOM   3100  HB2 HIS A 192     258.726 266.178 215.590  1.00  0.62           H  
ATOM   3101  HB3 HIS A 192     257.859 266.062 217.114  1.00  0.62           H  
ATOM   3102  HD1 HIS A 192     260.804 264.835 216.598  1.00  0.62           H  
ATOM   3103  HD2 HIS A 192     259.831 268.583 218.419  1.00  0.62           H  
ATOM   3104  HE1 HIS A 192     262.861 265.595 218.027  1.00  0.62           H  
ATOM   3105  HE2 HIS A 192     262.242 267.819 219.160  1.00  0.62           H  
ATOM   3106  N   LEU A 193     255.616 268.111 215.271  1.00  0.71           N  
ATOM   3107  CA  LEU A 193     254.641 268.307 214.210  1.00  0.71           C  
ATOM   3108  C   LEU A 193     254.872 269.594 213.412  1.00  0.71           C  
ATOM   3109  O   LEU A 193     254.763 269.613 212.189  1.00  0.71           O  
ATOM   3110  CB  LEU A 193     253.233 268.334 214.859  1.00  0.71           C  
ATOM   3111  CG  LEU A 193     252.033 268.563 213.922  1.00  0.71           C  
ATOM   3112  CD1 LEU A 193     251.755 267.341 213.041  1.00  0.71           C  
ATOM   3113  CD2 LEU A 193     250.787 268.927 214.742  1.00  0.71           C  
ATOM   3114  H   LEU A 193     255.279 268.063 216.222  1.00  0.71           H  
ATOM   3115  HA  LEU A 193     254.739 267.487 213.499  1.00  0.71           H  
ATOM   3116  HB2 LEU A 193     253.083 267.376 215.357  1.00  0.71           H  
ATOM   3117  HB3 LEU A 193     253.228 269.133 215.600  1.00  0.71           H  
ATOM   3118  HG  LEU A 193     252.282 269.392 213.259  1.00  0.71           H  
ATOM   3119 HD11 LEU A 193     251.501 266.489 213.671  1.00  0.71           H  
ATOM   3120 HD12 LEU A 193     252.643 267.107 212.454  1.00  0.71           H  
ATOM   3121 HD13 LEU A 193     250.923 267.558 212.371  1.00  0.71           H  
ATOM   3122 HD21 LEU A 193     250.535 268.100 215.406  1.00  0.71           H  
ATOM   3123 HD22 LEU A 193     249.952 269.119 214.068  1.00  0.71           H  
ATOM   3124 HD23 LEU A 193     250.990 269.820 215.334  1.00  0.71           H  
ATOM   3125  N   HIS A 194     255.199 270.706 214.105  1.00  0.65           N  
ATOM   3126  CA  HIS A 194     255.514 271.981 213.469  1.00  0.65           C  
ATOM   3127  C   HIS A 194     257.011 272.159 213.214  1.00  0.65           C  
ATOM   3128  O   HIS A 194     257.442 272.463 212.102  1.00  0.65           O  
ATOM   3129  CB  HIS A 194     254.959 273.123 214.318  1.00  0.65           C  
ATOM   3130  CG  HIS A 194     255.055 274.480 213.670  1.00  0.65           C  
ATOM   3131  CD2 HIS A 194     254.067 275.201 213.026  1.00  0.65           C  
ATOM   3132  ND1 HIS A 194     256.224 275.204 213.601  1.00  0.65           N  
ATOM   3133  CE1 HIS A 194     255.967 276.322 212.920  1.00  0.65           C  
ATOM   3134  NE2 HIS A 194     254.676 276.352 212.569  1.00  0.65           N  
ATOM   3135  H   HIS A 194     255.227 270.653 215.113  1.00  0.65           H  
ATOM   3136  HA  HIS A 194     255.024 271.988 212.495  1.00  0.65           H  
ATOM   3137  HB2 HIS A 194     255.527 273.131 215.245  1.00  0.65           H  
ATOM   3138  HB3 HIS A 194     253.938 272.932 214.592  1.00  0.65           H  
ATOM   3139  HD1 HIS A 194     257.177 274.919 214.022  1.00  0.65           H  
ATOM   3140  HD2 HIS A 194     253.031 274.921 212.905  1.00  0.65           H  
ATOM   3141  HE1 HIS A 194     256.691 277.088 212.684  1.00  0.65           H  
ATOM   3142  N   GLY A 195     257.819 271.920 214.251  1.00  0.61           N  
ATOM   3143  CA  GLY A 195     259.236 272.266 214.330  1.00  0.61           C  
ATOM   3144  C   GLY A 195     259.452 273.566 215.116  1.00  0.61           C  
ATOM   3145  O   GLY A 195     258.618 274.474 215.068  1.00  0.61           O  
ATOM   3146  H   GLY A 195     257.387 271.592 215.107  1.00  0.61           H  
ATOM   3147  HA2 GLY A 195     259.767 271.455 214.829  1.00  0.61           H  
ATOM   3148  HA3 GLY A 195     259.655 272.389 213.332  1.00  0.61           H  
ATOM   3149  N   SER A 196     260.568 273.637 215.845  1.00  0.59           N  
ATOM   3150  CA  SER A 196     260.948 274.779 216.693  1.00  0.59           C  
ATOM   3151  C   SER A 196     261.149 276.072 215.889  1.00  0.59           C  
ATOM   3152  O   SER A 196     261.516 276.015 214.711  1.00  0.59           O  
ATOM   3153  CB  SER A 196     262.264 274.482 217.422  1.00  0.59           C  
ATOM   3154  OG  SER A 196     262.301 273.176 217.983  1.00  0.59           O  
ATOM   3155  H   SER A 196     261.185 272.842 215.865  1.00  0.59           H  
ATOM   3156  HA  SER A 196     260.168 274.948 217.436  1.00  0.59           H  
ATOM   3157  HB2 SER A 196     262.401 275.219 218.213  1.00  0.59           H  
ATOM   3158  HB3 SER A 196     263.093 274.579 216.719  1.00  0.59           H  
ATOM   3159  HG  SER A 196     263.009 273.194 218.637  1.00  0.59           H  
ATOM   3160  N   THR A 197     260.963 277.237 216.516  1.00  0.60           N  
ATOM   3161  CA  THR A 197     261.215 278.547 215.888  1.00  0.60           C  
ATOM   3162  C   THR A 197     262.659 279.049 216.081  1.00  0.60           C  
ATOM   3163  O   THR A 197     263.472 278.434 216.767  1.00  0.60           O  
ATOM   3164  CB  THR A 197     260.146 279.600 216.257  1.00  0.60           C  
ATOM   3165  CG2 THR A 197     258.707 279.105 216.135  1.00  0.60           C  
ATOM   3166  OG1 THR A 197     260.275 280.183 217.524  1.00  0.60           O  
ATOM   3167  H   THR A 197     260.631 277.216 217.485  1.00  0.60           H  
ATOM   3168  HA  THR A 197     261.113 278.404 214.814  1.00  0.60           H  
ATOM   3169  HB  THR A 197     260.260 280.411 215.538  1.00  0.60           H  
ATOM   3170  HG1 THR A 197     259.928 279.559 218.213  1.00  0.60           H  
ATOM   3171 HG21 THR A 197     258.511 278.375 216.920  1.00  0.60           H  
ATOM   3172 HG22 THR A 197     258.549 278.635 215.164  1.00  0.60           H  
ATOM   3173 HG23 THR A 197     258.017 279.938 216.266  1.00  0.60           H  
ATOM   3174  N   ASN A 198     263.011 280.166 215.428  1.00  0.59           N  
ATOM   3175  CA  ASN A 198     264.338 280.797 215.510  1.00  0.59           C  
ATOM   3176  C   ASN A 198     264.320 281.996 216.464  1.00  0.59           C  
ATOM   3177  O   ASN A 198     263.310 282.702 216.484  1.00  0.59           O  
ATOM   3178  CB  ASN A 198     264.804 281.341 214.141  1.00  0.59           C  
ATOM   3179  CG  ASN A 198     264.665 280.395 212.950  1.00  0.59           C  
ATOM   3180  ND2 ASN A 198     264.933 280.951 211.745  1.00  0.59           N  
ATOM   3181  OD1 ASN A 198     264.320 279.233 213.021  1.00  0.59           O  
ATOM   3182  H   ASN A 198     262.317 280.626 214.868  1.00  0.59           H  
ATOM   3183  HA  ASN A 198     265.057 280.052 215.856  1.00  0.59           H  
ATOM   3184  HB2 ASN A 198     265.854 281.621 214.228  1.00  0.59           H  
ATOM   3185  HB3 ASN A 198     264.207 282.230 213.937  1.00  0.59           H  
ATOM   3186 HD21 ASN A 198     264.840 280.401 210.903  1.00  0.59           H  
ATOM   3187 HD22 ASN A 198     265.226 281.916 211.688  1.00  0.59           H  
ATOM   3188  N   PRO A 199     265.451 282.368 217.096  1.00  0.61           N  
ATOM   3189  CA  PRO A 199     265.547 283.657 217.799  1.00  0.61           C  
ATOM   3190  C   PRO A 199     265.223 284.872 216.948  1.00  0.61           C  
ATOM   3191  O   PRO A 199     264.710 285.858 217.461  1.00  0.61           O  
ATOM   3192  CB  PRO A 199     266.999 283.719 218.302  1.00  0.61           C  
ATOM   3193  CG  PRO A 199     267.455 282.260 218.375  1.00  0.61           C  
ATOM   3194  CD  PRO A 199     266.665 281.564 217.266  1.00  0.61           C  
ATOM   3195  HA  PRO A 199     264.869 283.640 218.653  1.00  0.61           H  
ATOM   3196  HB2 PRO A 199     267.622 284.281 217.606  1.00  0.61           H  
ATOM   3197  HB3 PRO A 199     267.044 284.184 219.287  1.00  0.61           H  
ATOM   3198  HG2 PRO A 199     267.195 281.844 219.344  1.00  0.61           H  
ATOM   3199  HG3 PRO A 199     268.527 282.181 218.194  1.00  0.61           H  
ATOM   3200  HD2 PRO A 199     266.416 280.549 217.581  1.00  0.61           H  
ATOM   3201  HD3 PRO A 199     267.250 281.524 216.347  1.00  0.61           H  
ATOM   3202  N   LEU A 200     265.536 284.818 215.640  1.00  0.60           N  
ATOM   3203  CA  LEU A 200     265.279 285.898 214.708  1.00  0.60           C  
ATOM   3204  C   LEU A 200     263.842 285.927 214.194  1.00  0.60           C  
ATOM   3205  O   LEU A 200     263.427 286.883 213.554  1.00  0.60           O  
ATOM   3206  CB  LEU A 200     266.189 285.769 213.459  1.00  0.60           C  
ATOM   3207  CG  LEU A 200     267.704 285.919 213.679  1.00  0.60           C  
ATOM   3208  CD1 LEU A 200     268.442 285.609 212.367  1.00  0.60           C  
ATOM   3209  CD2 LEU A 200     268.087 287.323 214.157  1.00  0.60           C  
ATOM   3210  H   LEU A 200     265.974 283.979 215.289  1.00  0.60           H  
ATOM   3211  HA  LEU A 200     265.479 286.810 215.271  1.00  0.60           H  
ATOM   3212  HB2 LEU A 200     266.016 284.784 213.027  1.00  0.60           H  
ATOM   3213  HB3 LEU A 200     265.883 286.537 212.748  1.00  0.60           H  
ATOM   3214  HG  LEU A 200     267.994 285.215 214.459  1.00  0.60           H  
ATOM   3215 HD11 LEU A 200     268.138 286.323 211.602  1.00  0.60           H  
ATOM   3216 HD12 LEU A 200     268.194 284.599 212.041  1.00  0.60           H  
ATOM   3217 HD13 LEU A 200     269.517 285.685 212.528  1.00  0.60           H  
ATOM   3218 HD21 LEU A 200     267.810 288.054 213.397  1.00  0.60           H  
ATOM   3219 HD22 LEU A 200     269.163 287.368 214.328  1.00  0.60           H  
ATOM   3220 HD23 LEU A 200     267.562 287.547 215.085  1.00  0.60           H  
ATOM   3221  N   GLY A 201     263.040 284.864 214.420  1.00  0.56           N  
ATOM   3222  CA  GLY A 201     261.626 284.857 214.040  1.00  0.56           C  
ATOM   3223  C   GLY A 201     261.282 284.819 212.565  1.00  0.56           C  
ATOM   3224  O   GLY A 201     260.144 285.095 212.203  1.00  0.56           O  
ATOM   3225  H   GLY A 201     263.429 284.046 214.866  1.00  0.56           H  
ATOM   3226  HA2 GLY A 201     261.153 283.999 214.516  1.00  0.56           H  
ATOM   3227  HA3 GLY A 201     261.175 285.759 214.454  1.00  0.56           H  
ATOM   3228  N   TYR A 202     262.236 284.446 211.693  1.00  0.53           N  
ATOM   3229  CA  TYR A 202     262.048 284.290 210.259  1.00  0.53           C  
ATOM   3230  C   TYR A 202     262.072 282.820 209.916  1.00  0.53           C  
ATOM   3231  O   TYR A 202     262.495 281.993 210.721  1.00  0.53           O  
ATOM   3232  CB  TYR A 202     263.193 284.918 209.417  1.00  0.53           C  
ATOM   3233  CG  TYR A 202     263.253 286.402 209.596  1.00  0.53           C  
ATOM   3234  CD1 TYR A 202     262.417 287.260 208.864  1.00  0.53           C  
ATOM   3235  CD2 TYR A 202     264.167 286.953 210.502  1.00  0.53           C  
ATOM   3236  CE1 TYR A 202     262.463 288.646 209.080  1.00  0.53           C  
ATOM   3237  CE2 TYR A 202     264.211 288.333 210.730  1.00  0.53           C  
ATOM   3238  CZ  TYR A 202     263.349 289.177 210.024  1.00  0.53           C  
ATOM   3239  OH  TYR A 202     263.377 290.561 210.272  1.00  0.53           O  
ATOM   3240  H   TYR A 202     263.157 284.259 212.064  1.00  0.53           H  
ATOM   3241  HA  TYR A 202     261.105 284.784 210.027  1.00  0.53           H  
ATOM   3242  HB2 TYR A 202     264.143 284.484 209.731  1.00  0.53           H  
ATOM   3243  HB3 TYR A 202     263.022 284.695 208.364  1.00  0.53           H  
ATOM   3244  HD1 TYR A 202     261.736 286.852 208.132  1.00  0.53           H  
ATOM   3245  HD2 TYR A 202     264.848 286.304 211.033  1.00  0.53           H  
ATOM   3246  HE1 TYR A 202     261.815 289.302 208.518  1.00  0.53           H  
ATOM   3247  HE2 TYR A 202     264.907 288.743 211.447  1.00  0.53           H  
ATOM   3248  HH  TYR A 202     262.759 291.079 209.752  1.00  0.53           H  
ATOM   3249  N   ASP A 203     261.654 282.472 208.693  1.00  0.58           N  
ATOM   3250  CA  ASP A 203     261.736 281.121 208.192  1.00  0.58           C  
ATOM   3251  C   ASP A 203     262.999 281.007 207.332  1.00  0.58           C  
ATOM   3252  O   ASP A 203     263.418 281.954 206.670  1.00  0.58           O  
ATOM   3253  CB  ASP A 203     260.433 280.774 207.441  1.00  0.58           C  
ATOM   3254  CG  ASP A 203     259.240 280.729 208.399  1.00  0.58           C  
ATOM   3255  OD1 ASP A 203     259.419 280.755 209.651  1.00  0.58           O  
ATOM   3256  OD2 ASP A 203     258.108 280.658 207.864  1.00  0.58           O1-
ATOM   3257  H   ASP A 203     261.264 283.186 208.095  1.00  0.58           H  
ATOM   3258  HA  ASP A 203     261.824 280.390 208.996  1.00  0.58           H  
ATOM   3259  HB2 ASP A 203     260.545 279.799 206.966  1.00  0.58           H  
ATOM   3260  HB3 ASP A 203     260.249 281.531 206.679  1.00  0.58           H  
ATOM   3261  N   THR A 204     263.704 279.857 207.376  1.00  0.55           N  
ATOM   3262  CA  THR A 204     265.030 279.748 206.766  1.00  0.55           C  
ATOM   3263  C   THR A 204     265.294 278.334 206.297  1.00  0.55           C  
ATOM   3264  O   THR A 204     264.816 277.355 206.871  1.00  0.55           O  
ATOM   3265  CB  THR A 204     266.186 280.220 207.667  1.00  0.55           C  
ATOM   3266  CG2 THR A 204     266.290 279.374 208.945  1.00  0.55           C  
ATOM   3267  OG1 THR A 204     267.450 280.169 207.005  1.00  0.55           O  
ATOM   3268  H   THR A 204     263.307 279.053 207.841  1.00  0.55           H  
ATOM   3269  HA  THR A 204     265.006 280.429 205.915  1.00  0.55           H  
ATOM   3270  HB  THR A 204     265.952 281.254 207.918  1.00  0.55           H  
ATOM   3271  HG1 THR A 204     268.107 280.525 207.607  1.00  0.55           H  
ATOM   3272 HG21 THR A 204     266.524 278.343 208.680  1.00  0.55           H  
ATOM   3273 HG22 THR A 204     265.341 279.405 209.480  1.00  0.55           H  
ATOM   3274 HG23 THR A 204     267.079 279.774 209.582  1.00  0.55           H  
ATOM   3275  N   ALA A 205     266.092 278.202 205.220  1.00  0.59           N  
ATOM   3276  CA  ALA A 205     266.519 276.927 204.689  1.00  0.59           C  
ATOM   3277  C   ALA A 205     267.910 276.545 205.182  1.00  0.59           C  
ATOM   3278  O   ALA A 205     268.384 275.437 204.945  1.00  0.59           O  
ATOM   3279  CB  ALA A 205     266.512 277.000 203.151  1.00  0.59           C  
ATOM   3280  H   ALA A 205     266.410 279.041 204.757  1.00  0.59           H  
ATOM   3281  HA  ALA A 205     265.827 276.160 205.037  1.00  0.59           H  
ATOM   3282  HB1 ALA A 205     267.208 277.771 202.821  1.00  0.59           H  
ATOM   3283  HB2 ALA A 205     265.508 277.244 202.803  1.00  0.59           H  
ATOM   3284  HB3 ALA A 205     266.814 276.037 202.740  1.00  0.59           H  
ATOM   3285  N   LEU A 206     268.581 277.439 205.940  1.00  0.62           N  
ATOM   3286  CA  LEU A 206     269.888 277.192 206.533  1.00  0.62           C  
ATOM   3287  C   LEU A 206     269.784 276.331 207.795  1.00  0.62           C  
ATOM   3288  O   LEU A 206     269.947 276.776 208.935  1.00  0.62           O  
ATOM   3289  CB  LEU A 206     270.630 278.527 206.787  1.00  0.62           C  
ATOM   3290  CG  LEU A 206     272.165 278.412 206.902  1.00  0.62           C  
ATOM   3291  CD1 LEU A 206     272.839 278.236 205.534  1.00  0.62           C  
ATOM   3292  CD2 LEU A 206     272.754 279.644 207.601  1.00  0.62           C  
ATOM   3293  H   LEU A 206     268.149 278.336 206.106  1.00  0.62           H  
ATOM   3294  HA  LEU A 206     270.483 276.618 205.822  1.00  0.62           H  
ATOM   3295  HB2 LEU A 206     270.403 279.202 205.962  1.00  0.62           H  
ATOM   3296  HB3 LEU A 206     270.253 278.951 207.717  1.00  0.62           H  
ATOM   3297  HG  LEU A 206     272.365 277.521 207.497  1.00  0.62           H  
ATOM   3298 HD11 LEU A 206     272.651 279.117 204.921  1.00  0.62           H  
ATOM   3299 HD12 LEU A 206     272.431 277.355 205.039  1.00  0.62           H  
ATOM   3300 HD13 LEU A 206     273.913 278.111 205.672  1.00  0.62           H  
ATOM   3301 HD21 LEU A 206     272.552 280.532 207.003  1.00  0.62           H  
ATOM   3302 HD22 LEU A 206     273.831 279.518 207.712  1.00  0.62           H  
ATOM   3303 HD23 LEU A 206     272.298 279.757 208.584  1.00  0.62           H  
ATOM   3304  N   LYS A 207     269.453 275.047 207.587  1.00  0.60           N  
ATOM   3305  CA  LYS A 207     269.267 274.052 208.617  1.00  0.60           C  
ATOM   3306  C   LYS A 207     270.494 273.148 208.732  1.00  0.60           C  
ATOM   3307  O   LYS A 207     271.304 273.037 207.816  1.00  0.60           O  
ATOM   3308  CB  LYS A 207     268.015 273.184 208.312  1.00  0.60           C  
ATOM   3309  CG  LYS A 207     266.672 273.941 208.230  1.00  0.60           C  
ATOM   3310  CD  LYS A 207     266.234 274.511 209.587  1.00  0.60           C  
ATOM   3311  CE  LYS A 207     264.829 275.120 209.632  1.00  0.60           C  
ATOM   3312  NZ  LYS A 207     263.792 274.067 209.535  1.00  0.60           N1+
ATOM   3313  H   LYS A 207     269.323 274.752 206.630  1.00  0.60           H  
ATOM   3314  HA  LYS A 207     269.124 274.575 209.563  1.00  0.60           H  
ATOM   3315  HB2 LYS A 207     268.178 272.688 207.355  1.00  0.60           H  
ATOM   3316  HB3 LYS A 207     267.928 272.435 209.099  1.00  0.60           H  
ATOM   3317  HG2 LYS A 207     266.777 274.764 207.523  1.00  0.60           H  
ATOM   3318  HG3 LYS A 207     265.904 273.253 207.876  1.00  0.60           H  
ATOM   3319  HD2 LYS A 207     266.945 275.288 209.868  1.00  0.60           H  
ATOM   3320  HD3 LYS A 207     266.272 273.703 210.317  1.00  0.60           H  
ATOM   3321  HE2 LYS A 207     264.713 275.812 208.798  1.00  0.60           H  
ATOM   3322  HE3 LYS A 207     264.704 275.659 210.571  1.00  0.60           H  
ATOM   3323  HZ1 LYS A 207     263.903 273.564 208.666  1.00  0.60           H  
ATOM   3324  HZ2 LYS A 207     262.876 274.493 209.563  1.00  0.60           H  
ATOM   3325  HZ3 LYS A 207     263.889 273.426 210.310  1.00  0.60           H  
ATOM   3326  N   ILE A 208     270.661 272.478 209.889  1.00  0.65           N  
ATOM   3327  CA  ILE A 208     271.827 271.652 210.197  1.00  0.65           C  
ATOM   3328  C   ILE A 208     271.377 270.488 211.088  1.00  0.65           C  
ATOM   3329  O   ILE A 208     270.472 270.697 211.903  1.00  0.65           O  
ATOM   3330  CB  ILE A 208     272.948 272.502 210.827  1.00  0.65           C  
ATOM   3331  CG1 ILE A 208     274.300 271.758 210.941  1.00  0.65           C  
ATOM   3332  CG2 ILE A 208     272.474 273.102 212.168  1.00  0.65           C  
ATOM   3333  CD1 ILE A 208     275.503 272.663 211.219  1.00  0.65           C  
ATOM   3334  H   ILE A 208     269.935 272.551 210.587  1.00  0.65           H  
ATOM   3335  HA  ILE A 208     272.253 271.234 209.285  1.00  0.65           H  
ATOM   3336  HB  ILE A 208     273.154 273.326 210.144  1.00  0.65           H  
ATOM   3337 HG12 ILE A 208     274.223 271.035 211.753  1.00  0.65           H  
ATOM   3338 HG13 ILE A 208     274.479 271.233 210.003  1.00  0.65           H  
ATOM   3339 HG21 ILE A 208     272.261 272.297 212.871  1.00  0.65           H  
ATOM   3340 HG22 ILE A 208     271.571 273.690 212.004  1.00  0.65           H  
ATOM   3341 HG23 ILE A 208     273.256 273.743 212.576  1.00  0.65           H  
ATOM   3342 HD11 ILE A 208     275.345 273.200 212.155  1.00  0.65           H  
ATOM   3343 HD12 ILE A 208     275.616 273.378 210.404  1.00  0.65           H  
ATOM   3344 HD13 ILE A 208     276.405 272.055 211.296  1.00  0.65           H  
ATOM   3345  N   PRO A 209     271.863 269.235 210.998  1.00  0.65           N  
ATOM   3346  CA  PRO A 209     271.307 268.154 211.794  1.00  0.65           C  
ATOM   3347  C   PRO A 209     271.744 268.210 213.249  1.00  0.65           C  
ATOM   3348  O   PRO A 209     272.821 268.706 213.573  1.00  0.65           O  
ATOM   3349  CB  PRO A 209     271.806 266.874 211.116  1.00  0.65           C  
ATOM   3350  CG  PRO A 209     273.122 267.263 210.445  1.00  0.65           C  
ATOM   3351  CD  PRO A 209     272.977 268.764 210.162  1.00  0.65           C  
ATOM   3352  HA  PRO A 209     270.219 268.214 211.830  1.00  0.65           H  
ATOM   3353  HB2 PRO A 209     271.971 266.090 211.855  1.00  0.65           H  
ATOM   3354  HB3 PRO A 209     271.086 266.529 210.374  1.00  0.65           H  
ATOM   3355  HG2 PRO A 209     273.261 266.707 209.518  1.00  0.65           H  
ATOM   3356  HG3 PRO A 209     273.965 267.076 211.111  1.00  0.65           H  
ATOM   3357  HD2 PRO A 209     272.754 268.930 209.108  1.00  0.65           H  
ATOM   3358  HD3 PRO A 209     273.895 269.288 210.426  1.00  0.65           H  
ATOM   3359  N   PHE A 210     270.883 267.709 214.146  1.00  0.63           N  
ATOM   3360  CA  PHE A 210     271.015 267.802 215.600  1.00  0.63           C  
ATOM   3361  C   PHE A 210     272.230 267.073 216.206  1.00  0.63           C  
ATOM   3362  O   PHE A 210     272.889 267.670 217.063  1.00  0.63           O  
ATOM   3363  CB  PHE A 210     269.704 267.314 216.239  1.00  0.63           C  
ATOM   3364  CG  PHE A 210     269.653 267.449 217.748  1.00  0.63           C  
ATOM   3365  CD1 PHE A 210     269.946 266.348 218.576  1.00  0.63           C  
ATOM   3366  CD2 PHE A 210     269.312 268.685 218.327  1.00  0.63           C  
ATOM   3367  CE1 PHE A 210     269.894 266.487 219.974  1.00  0.63           C  
ATOM   3368  CE2 PHE A 210     269.290 268.828 219.724  1.00  0.63           C  
ATOM   3369  CZ  PHE A 210     269.577 267.729 220.549  1.00  0.63           C  
ATOM   3370  H   PHE A 210     270.064 267.245 213.779  1.00  0.63           H  
ATOM   3371  HA  PHE A 210     271.130 268.856 215.856  1.00  0.63           H  
ATOM   3372  HB2 PHE A 210     268.878 267.896 215.831  1.00  0.63           H  
ATOM   3373  HB3 PHE A 210     269.540 266.270 215.967  1.00  0.63           H  
ATOM   3374  HD1 PHE A 210     270.210 265.395 218.143  1.00  0.63           H  
ATOM   3375  HD2 PHE A 210     269.072 269.529 217.700  1.00  0.63           H  
ATOM   3376  HE1 PHE A 210     270.096 265.639 220.611  1.00  0.63           H  
ATOM   3377  HE2 PHE A 210     269.052 269.782 220.173  1.00  0.63           H  
ATOM   3378  HZ  PHE A 210     269.552 267.840 221.625  1.00  0.63           H  
ATOM   3379  N   TYR A 211     272.569 265.827 215.794  1.00  0.63           N  
ATOM   3380  CA  TYR A 211     273.573 264.998 216.467  1.00  0.63           C  
ATOM   3381  C   TYR A 211     274.974 265.614 216.643  1.00  0.63           C  
ATOM   3382  O   TYR A 211     275.482 265.535 217.758  1.00  0.63           O  
ATOM   3383  CB  TYR A 211     273.623 263.584 215.796  1.00  0.63           C  
ATOM   3384  CG  TYR A 211     274.789 262.717 216.211  1.00  0.63           C  
ATOM   3385  CD1 TYR A 211     274.964 262.347 217.553  1.00  0.63           C  
ATOM   3386  CD2 TYR A 211     275.755 262.327 215.267  1.00  0.63           C  
ATOM   3387  CE1 TYR A 211     276.123 261.674 217.962  1.00  0.63           C  
ATOM   3388  CE2 TYR A 211     276.911 261.643 215.671  1.00  0.63           C  
ATOM   3389  CZ  TYR A 211     277.104 261.342 217.025  1.00  0.63           C  
ATOM   3390  OH  TYR A 211     278.285 260.708 217.455  1.00  0.63           O  
ATOM   3391  H   TYR A 211     272.105 265.450 214.980  1.00  0.63           H  
ATOM   3392  HA  TYR A 211     273.231 264.915 217.499  1.00  0.63           H  
ATOM   3393  HB2 TYR A 211     272.703 263.057 216.050  1.00  0.63           H  
ATOM   3394  HB3 TYR A 211     273.674 263.724 214.716  1.00  0.63           H  
ATOM   3395  HD1 TYR A 211     274.198 262.583 218.277  1.00  0.63           H  
ATOM   3396  HD2 TYR A 211     275.606 262.556 214.222  1.00  0.63           H  
ATOM   3397  HE1 TYR A 211     276.258 261.412 219.001  1.00  0.63           H  
ATOM   3398  HE2 TYR A 211     277.650 261.349 214.940  1.00  0.63           H  
ATOM   3399  HH  TYR A 211     278.691 260.125 216.809  1.00  0.63           H  
ATOM   3400  N   PRO A 212     275.663 266.237 215.700  1.00  0.65           N  
ATOM   3401  CA  PRO A 212     276.992 266.759 216.009  1.00  0.65           C  
ATOM   3402  C   PRO A 212     276.943 268.121 216.686  1.00  0.65           C  
ATOM   3403  O   PRO A 212     277.756 268.371 217.572  1.00  0.65           O  
ATOM   3404  CB  PRO A 212     277.690 266.813 214.636  1.00  0.65           C  
ATOM   3405  CG  PRO A 212     276.554 266.843 213.607  1.00  0.65           C  
ATOM   3406  CD  PRO A 212     275.469 266.004 214.268  1.00  0.65           C  
ATOM   3407  HA  PRO A 212     277.525 266.135 216.726  1.00  0.65           H  
ATOM   3408  HB2 PRO A 212     278.303 267.710 214.554  1.00  0.65           H  
ATOM   3409  HB3 PRO A 212     278.314 265.932 214.490  1.00  0.65           H  
ATOM   3410  HG2 PRO A 212     276.870 266.401 212.662  1.00  0.65           H  
ATOM   3411  HG3 PRO A 212     276.210 267.863 213.434  1.00  0.65           H  
ATOM   3412  HD2 PRO A 212     275.595 264.948 214.027  1.00  0.65           H  
ATOM   3413  HD3 PRO A 212     274.479 266.333 213.953  1.00  0.65           H  
ATOM   3414  N   ASN A 213     276.047 269.044 216.278  1.00  0.69           N  
ATOM   3415  CA  ASN A 213     276.148 270.427 216.721  1.00  0.69           C  
ATOM   3416  C   ASN A 213     275.398 270.681 218.040  1.00  0.69           C  
ATOM   3417  O   ASN A 213     276.016 270.859 219.094  1.00  0.69           O  
ATOM   3418  CB  ASN A 213     275.734 271.367 215.553  1.00  0.69           C  
ATOM   3419  CG  ASN A 213     276.029 272.836 215.864  1.00  0.69           C  
ATOM   3420  ND2 ASN A 213     275.031 273.690 215.898  1.00  0.69           N  
ATOM   3421  OD1 ASN A 213     277.176 273.233 216.045  1.00  0.69           O  
ATOM   3422  H   ASN A 213     275.298 268.772 215.658  1.00  0.69           H  
ATOM   3423  HA  ASN A 213     277.188 270.601 216.999  1.00  0.69           H  
ATOM   3424  HB2 ASN A 213     274.674 271.245 215.335  1.00  0.69           H  
ATOM   3425  HB3 ASN A 213     276.286 271.080 214.658  1.00  0.69           H  
ATOM   3426 HD21 ASN A 213     275.283 274.651 216.063  1.00  0.69           H  
ATOM   3427 HD22 ASN A 213     274.090 273.417 215.686  1.00  0.69           H  
ATOM   3428  N   LEU A 214     274.061 270.673 218.005  1.00  0.65           N  
ATOM   3429  CA  LEU A 214     273.245 271.064 219.159  1.00  0.65           C  
ATOM   3430  C   LEU A 214     273.299 270.044 220.303  1.00  0.65           C  
ATOM   3431  O   LEU A 214     273.220 270.451 221.460  1.00  0.65           O  
ATOM   3432  CB  LEU A 214     271.798 271.351 218.728  1.00  0.65           C  
ATOM   3433  CG  LEU A 214     271.620 272.438 217.652  1.00  0.65           C  
ATOM   3434  CD1 LEU A 214     270.130 272.664 217.420  1.00  0.65           C  
ATOM   3435  CD2 LEU A 214     272.236 273.785 218.026  1.00  0.65           C  
ATOM   3436  H   LEU A 214     273.598 270.395 217.153  1.00  0.65           H  
ATOM   3437  HA  LEU A 214     273.659 271.985 219.571  1.00  0.65           H  
ATOM   3438  HB2 LEU A 214     271.371 270.424 218.351  1.00  0.65           H  
ATOM   3439  HB3 LEU A 214     271.234 271.642 219.617  1.00  0.65           H  
ATOM   3440  HG  LEU A 214     272.068 272.098 216.717  1.00  0.65           H  
ATOM   3441 HD11 LEU A 214     269.650 272.996 218.341  1.00  0.65           H  
ATOM   3442 HD12 LEU A 214     269.670 271.733 217.102  1.00  0.65           H  
ATOM   3443 HD13 LEU A 214     269.986 273.425 216.652  1.00  0.65           H  
ATOM   3444 HD21 LEU A 214     271.838 274.128 218.982  1.00  0.65           H  
ATOM   3445 HD22 LEU A 214     272.010 274.527 217.261  1.00  0.65           H  
ATOM   3446 HD23 LEU A 214     273.318 273.691 218.091  1.00  0.65           H  
ATOM   3447  N   LEU A 215     273.519 268.756 220.010  1.00  0.65           N  
ATOM   3448  CA  LEU A 215     273.699 267.729 221.041  1.00  0.65           C  
ATOM   3449  C   LEU A 215     274.875 268.061 221.978  1.00  0.65           C  
ATOM   3450  O   LEU A 215     274.740 267.954 223.192  1.00  0.65           O  
ATOM   3451  CB  LEU A 215     273.841 266.357 220.358  1.00  0.65           C  
ATOM   3452  CG  LEU A 215     273.839 265.135 221.300  1.00  0.65           C  
ATOM   3453  CD1 LEU A 215     272.975 264.005 220.725  1.00  0.65           C  
ATOM   3454  CD2 LEU A 215     275.246 264.569 221.499  1.00  0.65           C  
ATOM   3455  H   LEU A 215     273.523 268.467 219.039  1.00  0.65           H  
ATOM   3456  HA  LEU A 215     272.795 267.712 221.655  1.00  0.65           H  
ATOM   3457  HB2 LEU A 215     273.037 266.255 219.627  1.00  0.65           H  
ATOM   3458  HB3 LEU A 215     274.794 266.360 219.831  1.00  0.65           H  
ATOM   3459  HG  LEU A 215     273.427 265.417 222.269  1.00  0.65           H  
ATOM   3460 HD11 LEU A 215     273.324 263.717 219.734  1.00  0.65           H  
ATOM   3461 HD12 LEU A 215     271.943 264.339 220.646  1.00  0.65           H  
ATOM   3462 HD13 LEU A 215     273.005 263.141 221.387  1.00  0.65           H  
ATOM   3463 HD21 LEU A 215     275.658 264.251 220.541  1.00  0.65           H  
ATOM   3464 HD22 LEU A 215     275.205 263.717 222.177  1.00  0.65           H  
ATOM   3465 HD23 LEU A 215     275.881 265.344 221.928  1.00  0.65           H  
ATOM   3466  N   SER A 216     276.009 268.541 221.443  1.00  0.68           N  
ATOM   3467  CA  SER A 216     277.129 269.013 222.256  1.00  0.68           C  
ATOM   3468  C   SER A 216     276.811 270.212 223.149  1.00  0.68           C  
ATOM   3469  O   SER A 216     277.239 270.282 224.301  1.00  0.68           O  
ATOM   3470  CB  SER A 216     278.400 269.274 221.402  1.00  0.68           C  
ATOM   3471  OG  SER A 216     278.366 270.524 220.711  1.00  0.68           O  
ATOM   3472  H   SER A 216     276.081 268.602 220.437  1.00  0.68           H  
ATOM   3473  HA  SER A 216     277.333 268.188 222.939  1.00  0.68           H  
ATOM   3474  HB2 SER A 216     278.494 268.474 220.667  1.00  0.68           H  
ATOM   3475  HB3 SER A 216     279.268 269.266 222.061  1.00  0.68           H  
ATOM   3476  HG  SER A 216     277.598 270.517 220.135  1.00  0.68           H  
ATOM   3477  N   LEU A 217     275.971 271.143 222.667  1.00  0.70           N  
ATOM   3478  CA  LEU A 217     275.492 272.295 223.447  1.00  0.70           C  
ATOM   3479  C   LEU A 217     274.563 271.869 224.592  1.00  0.70           C  
ATOM   3480  O   LEU A 217     274.731 272.368 225.708  1.00  0.70           O  
ATOM   3481  CB  LEU A 217     274.794 273.331 222.541  1.00  0.70           C  
ATOM   3482  CG  LEU A 217     275.685 273.993 221.473  1.00  0.70           C  
ATOM   3483  CD1 LEU A 217     274.826 274.865 220.560  1.00  0.70           C  
ATOM   3484  CD2 LEU A 217     276.736 274.909 222.106  1.00  0.70           C  
ATOM   3485  H   LEU A 217     275.605 271.011 221.734  1.00  0.70           H  
ATOM   3486  HA  LEU A 217     276.353 272.764 223.919  1.00  0.70           H  
ATOM   3487  HB2 LEU A 217     273.957 272.842 222.044  1.00  0.70           H  
ATOM   3488  HB3 LEU A 217     274.378 274.116 223.175  1.00  0.70           H  
ATOM   3489  HG  LEU A 217     276.176 273.228 220.873  1.00  0.70           H  
ATOM   3490 HD11 LEU A 217     274.384 275.691 221.117  1.00  0.70           H  
ATOM   3491 HD12 LEU A 217     274.026 274.264 220.141  1.00  0.70           H  
ATOM   3492 HD13 LEU A 217     275.435 275.259 219.745  1.00  0.70           H  
ATOM   3493 HD21 LEU A 217     276.249 275.707 222.663  1.00  0.70           H  
ATOM   3494 HD22 LEU A 217     277.366 275.346 221.322  1.00  0.70           H  
ATOM   3495 HD23 LEU A 217     277.352 274.318 222.776  1.00  0.70           H  
ATOM   3496  N   ASP A 218     273.646 270.929 224.343  1.00  0.70           N  
ATOM   3497  CA  ASP A 218     272.826 270.286 225.377  1.00  0.70           C  
ATOM   3498  C   ASP A 218     273.713 269.597 226.434  1.00  0.70           C  
ATOM   3499  O   ASP A 218     273.541 269.860 227.623  1.00  0.70           O  
ATOM   3500  CB  ASP A 218     271.781 269.338 224.730  1.00  0.70           C  
ATOM   3501  CG  ASP A 218     270.514 270.042 224.195  1.00  0.70           C  
ATOM   3502  OD1 ASP A 218     270.410 271.276 224.384  1.00  0.70           O  
ATOM   3503  OD2 ASP A 218     269.632 269.356 223.620  1.00  0.70           O1-
ATOM   3504  H   ASP A 218     273.531 270.611 223.385  1.00  0.70           H  
ATOM   3505  HA  ASP A 218     272.281 271.061 225.918  1.00  0.70           H  
ATOM   3506  HB2 ASP A 218     271.470 268.602 225.469  1.00  0.70           H  
ATOM   3507  HB3 ASP A 218     272.251 268.788 223.915  1.00  0.70           H  
ATOM   3508  N   VAL A 219     274.726 268.808 226.042  1.00  0.78           N  
ATOM   3509  CA  VAL A 219     275.681 268.188 226.962  1.00  0.78           C  
ATOM   3510  C   VAL A 219     276.480 269.212 227.769  1.00  0.78           C  
ATOM   3511  O   VAL A 219     276.683 269.077 228.975  1.00  0.78           O  
ATOM   3512  CB  VAL A 219     276.643 267.273 226.204  1.00  0.78           C  
ATOM   3513  CG1 VAL A 219     277.774 266.752 227.112  1.00  0.78           C  
ATOM   3514  CG2 VAL A 219     275.882 266.065 225.624  1.00  0.78           C  
ATOM   3515  H   VAL A 219     274.810 268.615 225.047  1.00  0.78           H  
ATOM   3516  HA  VAL A 219     275.091 267.603 227.667  1.00  0.78           H  
ATOM   3517  HB  VAL A 219     277.083 267.865 225.402  1.00  0.78           H  
ATOM   3518 HG11 VAL A 219     277.347 266.157 227.919  1.00  0.78           H  
ATOM   3519 HG12 VAL A 219     278.320 267.596 227.533  1.00  0.78           H  
ATOM   3520 HG13 VAL A 219     278.455 266.134 226.526  1.00  0.78           H  
ATOM   3521 HG21 VAL A 219     275.448 265.484 226.438  1.00  0.78           H  
ATOM   3522 HG22 VAL A 219     276.572 265.439 225.058  1.00  0.78           H  
ATOM   3523 HG23 VAL A 219     275.088 266.418 224.966  1.00  0.78           H  
ATOM   3524  N   LYS A 220     276.942 270.305 227.134  1.00  0.73           N  
ATOM   3525  CA  LYS A 220     277.650 271.370 227.819  1.00  0.73           C  
ATOM   3526  C   LYS A 220     276.813 272.082 228.873  1.00  0.73           C  
ATOM   3527  O   LYS A 220     277.263 272.334 229.990  1.00  0.73           O  
ATOM   3528  CB  LYS A 220     278.148 272.420 226.801  1.00  0.73           C  
ATOM   3529  CG  LYS A 220     279.160 273.412 227.399  1.00  0.73           C  
ATOM   3530  CD  LYS A 220     279.229 274.746 226.644  1.00  0.73           C  
ATOM   3531  CE  LYS A 220     278.000 275.623 226.893  1.00  0.73           C  
ATOM   3532  NZ  LYS A 220     278.209 276.952 226.284  1.00  0.73           N1+
ATOM   3533  H   LYS A 220     276.789 270.387 226.139  1.00  0.73           H  
ATOM   3534  HA  LYS A 220     278.484 270.889 228.330  1.00  0.73           H  
ATOM   3535  HB2 LYS A 220     278.624 271.899 225.970  1.00  0.73           H  
ATOM   3536  HB3 LYS A 220     277.289 272.981 226.434  1.00  0.73           H  
ATOM   3537  HG2 LYS A 220     278.876 273.614 228.432  1.00  0.73           H  
ATOM   3538  HG3 LYS A 220     280.148 272.952 227.378  1.00  0.73           H  
ATOM   3539  HD2 LYS A 220     279.301 274.540 225.576  1.00  0.73           H  
ATOM   3540  HD3 LYS A 220     280.117 275.287 226.971  1.00  0.73           H  
ATOM   3541  HE2 LYS A 220     277.846 275.736 227.966  1.00  0.73           H  
ATOM   3542  HE3 LYS A 220     277.123 275.154 226.447  1.00  0.73           H  
ATOM   3543  HZ1 LYS A 220     279.022 277.387 226.697  1.00  0.73           H  
ATOM   3544  HZ2 LYS A 220     277.397 277.530 226.449  1.00  0.73           H  
ATOM   3545  HZ3 LYS A 220     278.351 276.848 225.289  1.00  0.73           H  
ATOM   3546  N   GLY A 221     275.538 272.400 228.556  1.00  0.75           N  
ATOM   3547  CA  GLY A 221     274.627 272.979 229.538  1.00  0.75           C  
ATOM   3548  C   GLY A 221     274.275 272.000 230.616  1.00  0.75           C  
ATOM   3549  O   GLY A 221     274.098 272.369 231.773  1.00  0.75           O  
ATOM   3550  H   GLY A 221     275.208 272.233 227.616  1.00  0.75           H  
ATOM   3551  HA2 GLY A 221     275.104 273.848 229.992  1.00  0.75           H  
ATOM   3552  HA3 GLY A 221     273.713 273.290 229.031  1.00  0.75           H  
ATOM   3553  N   PHE A 222     274.217 270.704 230.268  1.00  0.75           N  
ATOM   3554  CA  PHE A 222     273.977 269.641 231.219  1.00  0.75           C  
ATOM   3555  C   PHE A 222     275.058 269.526 232.284  1.00  0.75           C  
ATOM   3556  O   PHE A 222     274.758 269.454 233.476  1.00  0.75           O  
ATOM   3557  CB  PHE A 222     273.794 268.287 230.480  1.00  0.75           C  
ATOM   3558  CG  PHE A 222     273.272 267.185 231.352  1.00  0.75           C  
ATOM   3559  CD1 PHE A 222     272.311 267.432 232.343  1.00  0.75           C  
ATOM   3560  CD2 PHE A 222     273.763 265.878 231.188  1.00  0.75           C  
ATOM   3561  CE1 PHE A 222     271.905 266.411 233.193  1.00  0.75           C  
ATOM   3562  CE2 PHE A 222     273.355 264.851 232.046  1.00  0.75           C  
ATOM   3563  CZ  PHE A 222     272.408 265.115 233.041  1.00  0.75           C  
ATOM   3564  H   PHE A 222     274.347 270.460 229.297  1.00  0.75           H  
ATOM   3565  HA  PHE A 222     273.057 269.898 231.745  1.00  0.75           H  
ATOM   3566  HB2 PHE A 222     273.093 268.436 229.659  1.00  0.75           H  
ATOM   3567  HB3 PHE A 222     274.761 267.980 230.081  1.00  0.75           H  
ATOM   3568  HD1 PHE A 222     271.885 268.419 232.446  1.00  0.75           H  
ATOM   3569  HD2 PHE A 222     274.462 265.665 230.392  1.00  0.75           H  
ATOM   3570  HE1 PHE A 222     271.194 266.620 233.979  1.00  0.75           H  
ATOM   3571  HE2 PHE A 222     273.769 263.859 231.941  1.00  0.75           H  
ATOM   3572  HZ  PHE A 222     272.067 264.321 233.689  1.00  0.75           H  
ATOM   3573  N   ASN A 223     276.345 269.598 231.884  1.00  0.78           N  
ATOM   3574  CA  ASN A 223     277.460 269.614 232.812  1.00  0.78           C  
ATOM   3575  C   ASN A 223     277.368 270.772 233.800  1.00  0.78           C  
ATOM   3576  O   ASN A 223     277.493 270.575 235.006  1.00  0.78           O  
ATOM   3577  CB  ASN A 223     278.794 269.731 232.032  1.00  0.78           C  
ATOM   3578  CG  ASN A 223     279.084 268.444 231.269  1.00  0.78           C  
ATOM   3579  ND2 ASN A 223     279.983 268.543 230.261  1.00  0.78           N  
ATOM   3580  OD1 ASN A 223     278.572 267.365 231.558  1.00  0.78           O  
ATOM   3581  H   ASN A 223     276.541 269.643 230.894  1.00  0.78           H  
ATOM   3582  HA  ASN A 223     277.424 268.680 233.373  1.00  0.78           H  
ATOM   3583  HB2 ASN A 223     279.605 269.921 232.735  1.00  0.78           H  
ATOM   3584  HB3 ASN A 223     278.725 270.558 231.326  1.00  0.78           H  
ATOM   3585 HD21 ASN A 223     280.242 267.722 229.733  1.00  0.78           H  
ATOM   3586 HD22 ASN A 223     280.394 269.438 230.037  1.00  0.78           H  
ATOM   3587  N   ASN A 224     277.049 271.993 233.322  1.00  0.78           N  
ATOM   3588  CA  ASN A 224     276.871 273.157 234.179  1.00  0.78           C  
ATOM   3589  C   ASN A 224     275.773 272.975 235.236  1.00  0.78           C  
ATOM   3590  O   ASN A 224     275.951 273.304 236.407  1.00  0.78           O  
ATOM   3591  CB  ASN A 224     276.531 274.410 233.326  1.00  0.78           C  
ATOM   3592  CG  ASN A 224     277.720 274.851 232.477  1.00  0.78           C  
ATOM   3593  ND2 ASN A 224     277.455 275.795 231.542  1.00  0.78           N  
ATOM   3594  OD1 ASN A 224     278.859 274.418 232.624  1.00  0.78           O  
ATOM   3595  H   ASN A 224     276.928 272.105 232.325  1.00  0.78           H  
ATOM   3596  HA  ASN A 224     277.818 273.287 234.703  1.00  0.78           H  
ATOM   3597  HB2 ASN A 224     276.250 275.226 233.992  1.00  0.78           H  
ATOM   3598  HB3 ASN A 224     275.695 274.174 232.668  1.00  0.78           H  
ATOM   3599 HD21 ASN A 224     278.198 276.149 230.957  1.00  0.78           H  
ATOM   3600 HD22 ASN A 224     276.514 276.144 231.430  1.00  0.78           H  
ATOM   3601  N   VAL A 225     274.609 272.412 234.861  1.00  0.77           N  
ATOM   3602  CA  VAL A 225     273.510 272.159 235.787  1.00  0.77           C  
ATOM   3603  C   VAL A 225     273.849 271.144 236.870  1.00  0.77           C  
ATOM   3604  O   VAL A 225     273.578 271.373 238.050  1.00  0.77           O  
ATOM   3605  CB  VAL A 225     272.251 271.753 235.032  1.00  0.77           C  
ATOM   3606  CG1 VAL A 225     271.099 271.371 235.980  1.00  0.77           C  
ATOM   3607  CG2 VAL A 225     271.794 272.945 234.179  1.00  0.77           C  
ATOM   3608  H   VAL A 225     274.491 272.152 233.892  1.00  0.77           H  
ATOM   3609  HA  VAL A 225     273.325 273.100 236.306  1.00  0.77           H  
ATOM   3610  HB  VAL A 225     272.491 270.882 234.423  1.00  0.77           H  
ATOM   3611 HG11 VAL A 225     270.840 272.228 236.601  1.00  0.77           H  
ATOM   3612 HG12 VAL A 225     271.411 270.543 236.616  1.00  0.77           H  
ATOM   3613 HG13 VAL A 225     270.230 271.072 235.394  1.00  0.77           H  
ATOM   3614 HG21 VAL A 225     271.566 273.790 234.828  1.00  0.77           H  
ATOM   3615 HG22 VAL A 225     270.903 272.668 233.616  1.00  0.77           H  
ATOM   3616 HG23 VAL A 225     272.589 273.223 233.487  1.00  0.77           H  
ATOM   3617  N   ILE A 226     274.504 270.019 236.512  1.00  0.76           N  
ATOM   3618  CA  ILE A 226     274.977 269.016 237.464  1.00  0.76           C  
ATOM   3619  C   ILE A 226     275.992 269.599 238.437  1.00  0.76           C  
ATOM   3620  O   ILE A 226     275.899 269.395 239.648  1.00  0.76           O  
ATOM   3621  CB  ILE A 226     275.556 267.807 236.731  1.00  0.76           C  
ATOM   3622  CG1 ILE A 226     274.451 267.029 235.984  1.00  0.76           C  
ATOM   3623  CG2 ILE A 226     276.289 266.850 237.701  1.00  0.76           C  
ATOM   3624  CD1 ILE A 226     275.051 266.092 234.934  1.00  0.76           C  
ATOM   3625  H   ILE A 226     274.677 269.861 235.530  1.00  0.76           H  
ATOM   3626  HA  ILE A 226     274.119 268.686 238.049  1.00  0.76           H  
ATOM   3627  HB  ILE A 226     276.276 268.191 236.008  1.00  0.76           H  
ATOM   3628 HG12 ILE A 226     273.882 266.440 236.703  1.00  0.76           H  
ATOM   3629 HG13 ILE A 226     273.788 267.739 235.490  1.00  0.76           H  
ATOM   3630 HG21 ILE A 226     275.580 266.458 238.430  1.00  0.76           H  
ATOM   3631 HG22 ILE A 226     277.080 267.393 238.219  1.00  0.76           H  
ATOM   3632 HG23 ILE A 226     276.724 266.025 237.137  1.00  0.76           H  
ATOM   3633 HD11 ILE A 226     275.716 265.379 235.421  1.00  0.76           H  
ATOM   3634 HD12 ILE A 226     275.615 266.675 234.206  1.00  0.76           H  
ATOM   3635 HD13 ILE A 226     274.250 265.554 234.427  1.00  0.76           H  
ATOM   3636  N   ILE A 227     276.947 270.409 237.940  1.00  0.79           N  
ATOM   3637  CA  ILE A 227     277.874 271.157 238.775  1.00  0.79           C  
ATOM   3638  C   ILE A 227     277.177 272.054 239.801  1.00  0.79           C  
ATOM   3639  O   ILE A 227     277.411 271.943 241.002  1.00  0.79           O  
ATOM   3640  CB  ILE A 227     278.760 272.018 237.866  1.00  0.79           C  
ATOM   3641  CG1 ILE A 227     279.787 271.173 237.080  1.00  0.79           C  
ATOM   3642  CG2 ILE A 227     279.491 273.120 238.655  1.00  0.79           C  
ATOM   3643  CD1 ILE A 227     280.411 271.942 235.905  1.00  0.79           C  
ATOM   3644  H   ILE A 227     277.023 270.502 236.937  1.00  0.79           H  
ATOM   3645  HA  ILE A 227     278.462 270.435 239.341  1.00  0.79           H  
ATOM   3646  HB  ILE A 227     278.086 272.489 237.151  1.00  0.79           H  
ATOM   3647 HG12 ILE A 227     280.583 270.870 237.760  1.00  0.79           H  
ATOM   3648 HG13 ILE A 227     279.285 270.288 236.690  1.00  0.79           H  
ATOM   3649 HG21 ILE A 227     280.169 272.662 239.375  1.00  0.79           H  
ATOM   3650 HG22 ILE A 227     278.761 273.734 239.183  1.00  0.79           H  
ATOM   3651 HG23 ILE A 227     280.060 273.744 237.966  1.00  0.79           H  
ATOM   3652 HD11 ILE A 227     280.917 272.831 236.281  1.00  0.79           H  
ATOM   3653 HD12 ILE A 227     279.628 272.237 235.207  1.00  0.79           H  
ATOM   3654 HD13 ILE A 227     281.131 271.303 235.394  1.00  0.79           H  
ATOM   3655  N   LEU A 228     276.261 272.941 239.367  1.00  0.77           N  
ATOM   3656  CA  LEU A 228     275.591 273.903 240.229  1.00  0.77           C  
ATOM   3657  C   LEU A 228     274.710 273.275 241.287  1.00  0.77           C  
ATOM   3658  O   LEU A 228     274.681 273.689 242.447  1.00  0.77           O  
ATOM   3659  CB  LEU A 228     274.758 274.859 239.357  1.00  0.77           C  
ATOM   3660  CG  LEU A 228     275.628 275.869 238.590  1.00  0.77           C  
ATOM   3661  CD1 LEU A 228     274.804 276.565 237.502  1.00  0.77           C  
ATOM   3662  CD2 LEU A 228     276.247 276.891 239.553  1.00  0.77           C  
ATOM   3663  H   LEU A 228     276.025 272.938 238.385  1.00  0.77           H  
ATOM   3664  HA  LEU A 228     276.371 274.438 240.770  1.00  0.77           H  
ATOM   3665  HB2 LEU A 228     274.190 274.270 238.637  1.00  0.77           H  
ATOM   3666  HB3 LEU A 228     274.070 275.408 240.000  1.00  0.77           H  
ATOM   3667  HG  LEU A 228     276.442 275.330 238.106  1.00  0.77           H  
ATOM   3668 HD11 LEU A 228     273.982 277.112 237.963  1.00  0.77           H  
ATOM   3669 HD12 LEU A 228     274.404 275.819 236.816  1.00  0.77           H  
ATOM   3670 HD13 LEU A 228     275.440 277.260 236.953  1.00  0.77           H  
ATOM   3671 HD21 LEU A 228     275.453 277.447 240.053  1.00  0.77           H  
ATOM   3672 HD22 LEU A 228     276.877 277.582 238.993  1.00  0.77           H  
ATOM   3673 HD23 LEU A 228     276.850 276.370 240.297  1.00  0.77           H  
ATOM   3674  N   PHE A 229     273.996 272.210 240.898  1.00  0.72           N  
ATOM   3675  CA  PHE A 229     273.212 271.382 241.785  1.00  0.72           C  
ATOM   3676  C   PHE A 229     274.040 270.757 242.905  1.00  0.72           C  
ATOM   3677  O   PHE A 229     273.666 270.839 244.075  1.00  0.72           O  
ATOM   3678  CB  PHE A 229     272.576 270.291 240.882  1.00  0.72           C  
ATOM   3679  CG  PHE A 229     271.868 269.191 241.612  1.00  0.72           C  
ATOM   3680  CD1 PHE A 229     272.616 268.070 242.000  1.00  0.72           C  
ATOM   3681  CD2 PHE A 229     270.503 269.251 241.941  1.00  0.72           C  
ATOM   3682  CE1 PHE A 229     272.030 267.051 242.735  1.00  0.72           C  
ATOM   3683  CE2 PHE A 229     269.908 268.199 242.637  1.00  0.72           C  
ATOM   3684  CZ  PHE A 229     270.675 267.113 243.039  1.00  0.72           C  
ATOM   3685  H   PHE A 229     274.007 271.970 239.917  1.00  0.72           H  
ATOM   3686  HA  PHE A 229     272.461 271.982 242.299  1.00  0.72           H  
ATOM   3687  HB2 PHE A 229     271.856 270.776 240.223  1.00  0.72           H  
ATOM   3688  HB3 PHE A 229     273.370 269.843 240.285  1.00  0.72           H  
ATOM   3689  HD1 PHE A 229     273.658 268.000 241.724  1.00  0.72           H  
ATOM   3690  HD2 PHE A 229     269.915 270.111 241.655  1.00  0.72           H  
ATOM   3691  HE1 PHE A 229     272.623 266.213 243.070  1.00  0.72           H  
ATOM   3692  HE2 PHE A 229     268.852 268.229 242.863  1.00  0.72           H  
ATOM   3693  HZ  PHE A 229     270.214 266.309 243.593  1.00  0.72           H  
ATOM   3694  N   LEU A 230     275.198 270.147 242.571  1.00  0.77           N  
ATOM   3695  CA  LEU A 230     276.102 269.570 243.545  1.00  0.77           C  
ATOM   3696  C   LEU A 230     276.747 270.620 244.444  1.00  0.77           C  
ATOM   3697  O   LEU A 230     276.867 270.435 245.650  1.00  0.77           O  
ATOM   3698  CB  LEU A 230     277.173 268.675 242.868  1.00  0.77           C  
ATOM   3699  CG  LEU A 230     276.646 267.363 242.233  1.00  0.77           C  
ATOM   3700  CD1 LEU A 230     277.759 266.628 241.470  1.00  0.77           C  
ATOM   3701  CD2 LEU A 230     276.024 266.412 243.266  1.00  0.77           C  
ATOM   3702  H   LEU A 230     275.446 270.090 241.594  1.00  0.77           H  
ATOM   3703  HA  LEU A 230     275.494 268.936 244.191  1.00  0.77           H  
ATOM   3704  HB2 LEU A 230     277.650 269.260 242.082  1.00  0.77           H  
ATOM   3705  HB3 LEU A 230     277.913 268.409 243.623  1.00  0.77           H  
ATOM   3706  HG  LEU A 230     275.862 267.661 241.537  1.00  0.77           H  
ATOM   3707 HD11 LEU A 230     278.542 266.330 242.167  1.00  0.77           H  
ATOM   3708 HD12 LEU A 230     278.179 267.290 240.713  1.00  0.77           H  
ATOM   3709 HD13 LEU A 230     277.345 265.742 240.988  1.00  0.77           H  
ATOM   3710 HD21 LEU A 230     276.788 266.097 243.977  1.00  0.77           H  
ATOM   3711 HD22 LEU A 230     275.619 265.537 242.757  1.00  0.77           H  
ATOM   3712 HD23 LEU A 230     275.223 266.926 243.798  1.00  0.77           H  
ATOM   3713  N   ILE A 231     277.137 271.792 243.904  1.00  0.76           N  
ATOM   3714  CA  ILE A 231     277.664 272.895 244.703  1.00  0.76           C  
ATOM   3715  C   ILE A 231     276.679 273.354 245.782  1.00  0.76           C  
ATOM   3716  O   ILE A 231     277.020 273.452 246.962  1.00  0.76           O  
ATOM   3717  CB  ILE A 231     278.041 274.065 243.786  1.00  0.76           C  
ATOM   3718  CG1 ILE A 231     279.239 273.712 242.874  1.00  0.76           C  
ATOM   3719  CG2 ILE A 231     278.365 275.336 244.595  1.00  0.76           C  
ATOM   3720  CD1 ILE A 231     279.419 274.717 241.730  1.00  0.76           C  
ATOM   3721  H   ILE A 231     277.061 271.912 242.904  1.00  0.76           H  
ATOM   3722  HA  ILE A 231     278.553 272.534 245.220  1.00  0.76           H  
ATOM   3723  HB  ILE A 231     277.171 274.261 243.159  1.00  0.76           H  
ATOM   3724 HG12 ILE A 231     280.147 273.702 243.477  1.00  0.76           H  
ATOM   3725 HG13 ILE A 231     279.075 272.722 242.448  1.00  0.76           H  
ATOM   3726 HG21 ILE A 231     279.234 275.153 245.227  1.00  0.76           H  
ATOM   3727 HG22 ILE A 231     277.510 275.597 245.219  1.00  0.76           H  
ATOM   3728 HG23 ILE A 231     278.580 276.157 243.911  1.00  0.76           H  
ATOM   3729 HD11 ILE A 231     279.584 275.712 242.143  1.00  0.76           H  
ATOM   3730 HD12 ILE A 231     278.523 274.725 241.109  1.00  0.76           H  
ATOM   3731 HD13 ILE A 231     280.278 274.428 241.124  1.00  0.76           H  
ATOM   3732  N   GLN A 232     275.400 273.591 245.426  1.00  0.68           N  
ATOM   3733  CA  GLN A 232     274.387 273.943 246.407  1.00  0.68           C  
ATOM   3734  C   GLN A 232     274.031 272.812 247.363  1.00  0.68           C  
ATOM   3735  O   GLN A 232     273.867 273.038 248.560  1.00  0.68           O  
ATOM   3736  CB  GLN A 232     273.131 274.507 245.701  1.00  0.68           C  
ATOM   3737  CG  GLN A 232     271.896 274.790 246.600  1.00  0.68           C  
ATOM   3738  CD  GLN A 232     272.119 275.809 247.726  1.00  0.68           C  
ATOM   3739  NE2 GLN A 232     271.154 275.821 248.677  1.00  0.68           N  
ATOM   3740  OE1 GLN A 232     273.064 276.594 247.773  1.00  0.68           O  
ATOM   3741  H   GLN A 232     275.139 273.522 244.453  1.00  0.68           H  
ATOM   3742  HA  GLN A 232     274.823 274.719 247.037  1.00  0.68           H  
ATOM   3743  HB2 GLN A 232     273.414 275.445 245.223  1.00  0.68           H  
ATOM   3744  HB3 GLN A 232     272.828 273.788 244.940  1.00  0.68           H  
ATOM   3745  HG2 GLN A 232     271.589 273.848 247.055  1.00  0.68           H  
ATOM   3746  HG3 GLN A 232     271.095 275.164 245.962  1.00  0.68           H  
ATOM   3747 HE21 GLN A 232     271.204 276.482 249.439  1.00  0.68           H  
ATOM   3748 HE22 GLN A 232     270.384 275.169 248.624  1.00  0.68           H  
ATOM   3749  N   SER A 233     273.899 271.562 246.876  1.00  0.71           N  
ATOM   3750  CA  SER A 233     273.543 270.428 247.723  1.00  0.71           C  
ATOM   3751  C   SER A 233     274.568 270.071 248.784  1.00  0.71           C  
ATOM   3752  O   SER A 233     274.215 269.788 249.925  1.00  0.71           O  
ATOM   3753  CB  SER A 233     273.156 269.166 246.901  1.00  0.71           C  
ATOM   3754  OG  SER A 233     274.272 268.549 246.260  1.00  0.71           O  
ATOM   3755  H   SER A 233     274.052 271.405 245.890  1.00  0.71           H  
ATOM   3756  HA  SER A 233     272.663 270.782 248.261  1.00  0.71           H  
ATOM   3757  HB2 SER A 233     272.435 269.458 246.137  1.00  0.71           H  
ATOM   3758  HB3 SER A 233     272.699 268.441 247.574  1.00  0.71           H  
ATOM   3759  HG  SER A 233     274.664 269.198 245.671  1.00  0.71           H  
ATOM   3760  N   LEU A 234     275.864 270.082 248.428  1.00  0.72           N  
ATOM   3761  CA  LEU A 234     276.944 269.767 249.337  1.00  0.72           C  
ATOM   3762  C   LEU A 234     277.303 270.895 250.297  1.00  0.72           C  
ATOM   3763  O   LEU A 234     277.567 270.646 251.471  1.00  0.72           O  
ATOM   3764  CB  LEU A 234     278.191 269.321 248.532  1.00  0.72           C  
ATOM   3765  CG  LEU A 234     277.939 268.138 247.567  1.00  0.72           C  
ATOM   3766  CD1 LEU A 234     279.198 267.822 246.750  1.00  0.72           C  
ATOM   3767  CD2 LEU A 234     277.440 266.881 248.282  1.00  0.72           C  
ATOM   3768  H   LEU A 234     276.096 270.323 247.475  1.00  0.72           H  
ATOM   3769  HA  LEU A 234     276.587 268.952 249.967  1.00  0.72           H  
ATOM   3770  HB2 LEU A 234     278.540 270.171 247.946  1.00  0.72           H  
ATOM   3771  HB3 LEU A 234     278.966 269.025 249.239  1.00  0.72           H  
ATOM   3772  HG  LEU A 234     277.144 268.456 246.892  1.00  0.72           H  
ATOM   3773 HD11 LEU A 234     279.996 267.503 247.421  1.00  0.72           H  
ATOM   3774 HD12 LEU A 234     279.513 268.714 246.208  1.00  0.72           H  
ATOM   3775 HD13 LEU A 234     278.980 267.024 246.040  1.00  0.72           H  
ATOM   3776 HD21 LEU A 234     278.207 266.526 248.971  1.00  0.72           H  
ATOM   3777 HD22 LEU A 234     277.225 266.106 247.547  1.00  0.72           H  
ATOM   3778 HD23 LEU A 234     276.532 267.116 248.838  1.00  0.72           H  
ATOM   3779  N   PHE A 235     277.341 272.167 249.836  1.00  0.68           N  
ATOM   3780  CA  PHE A 235     277.878 273.247 250.660  1.00  0.68           C  
ATOM   3781  C   PHE A 235     276.854 274.222 251.228  1.00  0.68           C  
ATOM   3782  O   PHE A 235     277.166 274.950 252.166  1.00  0.68           O  
ATOM   3783  CB  PHE A 235     278.886 274.094 249.839  1.00  0.68           C  
ATOM   3784  CG  PHE A 235     280.087 273.284 249.443  1.00  0.68           C  
ATOM   3785  CD1 PHE A 235     280.999 272.848 250.418  1.00  0.68           C  
ATOM   3786  CD2 PHE A 235     280.332 272.977 248.095  1.00  0.68           C  
ATOM   3787  CE1 PHE A 235     282.131 272.107 250.055  1.00  0.68           C  
ATOM   3788  CE2 PHE A 235     281.461 272.234 247.726  1.00  0.68           C  
ATOM   3789  CZ  PHE A 235     282.362 271.800 248.708  1.00  0.68           C  
ATOM   3790  H   PHE A 235     276.993 272.372 248.910  1.00  0.68           H  
ATOM   3791  HA  PHE A 235     278.334 272.725 251.502  1.00  0.68           H  
ATOM   3792  HB2 PHE A 235     278.392 274.459 248.939  1.00  0.68           H  
ATOM   3793  HB3 PHE A 235     279.213 274.941 250.443  1.00  0.68           H  
ATOM   3794  HD1 PHE A 235     280.826 273.086 251.457  1.00  0.68           H  
ATOM   3795  HD2 PHE A 235     279.644 273.317 247.335  1.00  0.68           H  
ATOM   3796  HE1 PHE A 235     282.825 271.773 250.812  1.00  0.68           H  
ATOM   3797  HE2 PHE A 235     281.637 271.996 246.687  1.00  0.68           H  
ATOM   3798  HZ  PHE A 235     283.234 271.229 248.426  1.00  0.68           H  
ATOM   3799  N   GLY A 236     275.604 274.259 250.714  1.00  0.64           N  
ATOM   3800  CA  GLY A 236     274.548 275.133 251.239  1.00  0.64           C  
ATOM   3801  C   GLY A 236     274.766 276.630 251.147  1.00  0.64           C  
ATOM   3802  O   GLY A 236     274.679 277.339 252.141  1.00  0.64           O  
ATOM   3803  H   GLY A 236     275.387 273.657 249.932  1.00  0.64           H  
ATOM   3804  HA2 GLY A 236     273.633 274.903 250.694  1.00  0.64           H  
ATOM   3805  HA3 GLY A 236     274.415 274.887 252.292  1.00  0.64           H  
ATOM   3806  N   ILE A 237     275.037 277.166 249.942  1.00  0.65           N  
ATOM   3807  CA  ILE A 237     275.306 278.587 249.713  1.00  0.65           C  
ATOM   3808  C   ILE A 237     274.114 279.507 249.989  1.00  0.65           C  
ATOM   3809  O   ILE A 237     274.250 280.585 250.565  1.00  0.65           O  
ATOM   3810  CB  ILE A 237     275.813 278.810 248.281  1.00  0.65           C  
ATOM   3811  CG1 ILE A 237     277.126 278.025 248.046  1.00  0.65           C  
ATOM   3812  CG2 ILE A 237     276.036 280.313 247.984  1.00  0.65           C  
ATOM   3813  CD1 ILE A 237     277.591 278.030 246.586  1.00  0.65           C  
ATOM   3814  H   ILE A 237     275.056 276.547 249.144  1.00  0.65           H  
ATOM   3815  HA  ILE A 237     276.074 278.859 250.437  1.00  0.65           H  
ATOM   3816  HB  ILE A 237     275.047 278.441 247.599  1.00  0.65           H  
ATOM   3817 HG12 ILE A 237     277.909 278.472 248.659  1.00  0.65           H  
ATOM   3818 HG13 ILE A 237     276.969 276.991 248.354  1.00  0.65           H  
ATOM   3819 HG21 ILE A 237     276.800 280.706 248.654  1.00  0.65           H  
ATOM   3820 HG22 ILE A 237     275.103 280.856 248.138  1.00  0.65           H  
ATOM   3821 HG23 ILE A 237     276.361 280.435 246.951  1.00  0.65           H  
ATOM   3822 HD11 ILE A 237     277.753 279.057 246.260  1.00  0.65           H  
ATOM   3823 HD12 ILE A 237     276.829 277.566 245.960  1.00  0.65           H  
ATOM   3824 HD13 ILE A 237     278.522 277.470 246.499  1.00  0.65           H  
ATOM   3825  N   ILE A 238     272.902 279.107 249.559  1.00  0.64           N  
ATOM   3826  CA  ILE A 238     271.712 279.950 249.619  1.00  0.64           C  
ATOM   3827  C   ILE A 238     270.675 279.323 250.547  1.00  0.64           C  
ATOM   3828  O   ILE A 238     270.406 278.122 250.411  1.00  0.64           O  
ATOM   3829  CB  ILE A 238     271.105 280.135 248.220  1.00  0.64           C  
ATOM   3830  CG1 ILE A 238     272.112 280.863 247.296  1.00  0.64           C  
ATOM   3831  CG2 ILE A 238     269.760 280.897 248.270  1.00  0.64           C  
ATOM   3832  CD1 ILE A 238     271.679 280.942 245.828  1.00  0.64           C  
ATOM   3833  H   ILE A 238     272.812 278.177 249.176  1.00  0.64           H  
ATOM   3834  HA  ILE A 238     272.004 280.926 250.006  1.00  0.64           H  
ATOM   3835  HB  ILE A 238     270.898 279.145 247.813  1.00  0.64           H  
ATOM   3836 HG12 ILE A 238     272.244 281.879 247.668  1.00  0.64           H  
ATOM   3837 HG13 ILE A 238     273.063 280.333 247.343  1.00  0.64           H  
ATOM   3838 HG21 ILE A 238     269.923 281.896 248.673  1.00  0.64           H  
ATOM   3839 HG22 ILE A 238     269.060 280.358 248.909  1.00  0.64           H  
ATOM   3840 HG23 ILE A 238     269.348 280.974 247.264  1.00  0.64           H  
ATOM   3841 HD11 ILE A 238     270.728 281.470 245.758  1.00  0.64           H  
ATOM   3842 HD12 ILE A 238     271.566 279.934 245.428  1.00  0.64           H  
ATOM   3843 HD13 ILE A 238     272.435 281.478 245.255  1.00  0.64           H  
ATOM   3844  N   PRO A 239     270.032 280.048 251.485  1.00  0.60           N  
ATOM   3845  CA  PRO A 239     268.924 279.512 252.263  1.00  0.60           C  
ATOM   3846  C   PRO A 239     267.643 279.481 251.438  1.00  0.60           C  
ATOM   3847  O   PRO A 239     266.771 280.331 251.591  1.00  0.60           O  
ATOM   3848  CB  PRO A 239     268.829 280.501 253.436  1.00  0.60           C  
ATOM   3849  CG  PRO A 239     269.239 281.858 252.853  1.00  0.60           C  
ATOM   3850  CD  PRO A 239     270.179 281.498 251.697  1.00  0.60           C  
ATOM   3851  HA  PRO A 239     269.071 278.482 252.588  1.00  0.60           H  
ATOM   3852  HB2 PRO A 239     267.809 280.542 253.819  1.00  0.60           H  
ATOM   3853  HB3 PRO A 239     269.507 280.209 254.238  1.00  0.60           H  
ATOM   3854  HG2 PRO A 239     269.757 282.460 253.600  1.00  0.60           H  
ATOM   3855  HG3 PRO A 239     268.368 282.402 252.488  1.00  0.60           H  
ATOM   3856  HD2 PRO A 239     271.209 281.739 251.959  1.00  0.60           H  
ATOM   3857  HD3 PRO A 239     269.896 282.042 250.796  1.00  0.60           H  
ATOM   3858  N   LEU A 240     267.523 278.497 250.530  1.00  0.63           N  
ATOM   3859  CA  LEU A 240     266.376 278.313 249.652  1.00  0.63           C  
ATOM   3860  C   LEU A 240     265.079 277.974 250.381  1.00  0.63           C  
ATOM   3861  O   LEU A 240     264.010 278.461 250.023  1.00  0.63           O  
ATOM   3862  CB  LEU A 240     266.663 277.192 248.614  1.00  0.63           C  
ATOM   3863  CG  LEU A 240     267.790 277.498 247.603  1.00  0.63           C  
ATOM   3864  CD1 LEU A 240     268.129 276.265 246.752  1.00  0.63           C  
ATOM   3865  CD2 LEU A 240     267.421 278.662 246.675  1.00  0.63           C  
ATOM   3866  H   LEU A 240     268.284 277.837 250.451  1.00  0.63           H  
ATOM   3867  HA  LEU A 240     266.232 279.277 249.165  1.00  0.63           H  
ATOM   3868  HB2 LEU A 240     266.937 276.290 249.161  1.00  0.63           H  
ATOM   3869  HB3 LEU A 240     265.747 277.012 248.052  1.00  0.63           H  
ATOM   3870  HG  LEU A 240     268.663 277.780 248.191  1.00  0.63           H  
ATOM   3871 HD11 LEU A 240     267.258 275.980 246.162  1.00  0.63           H  
ATOM   3872 HD12 LEU A 240     268.412 275.439 247.405  1.00  0.63           H  
ATOM   3873 HD13 LEU A 240     268.958 276.501 246.085  1.00  0.63           H  
ATOM   3874 HD21 LEU A 240     266.548 278.391 246.082  1.00  0.63           H  
ATOM   3875 HD22 LEU A 240     268.259 278.877 246.012  1.00  0.63           H  
ATOM   3876 HD23 LEU A 240     267.194 279.545 247.272  1.00  0.63           H  
ATOM   3877  N   SER A 241     265.188 277.127 251.421  1.00  0.58           N  
ATOM   3878  CA  SER A 241     264.064 276.633 252.199  1.00  0.58           C  
ATOM   3879  C   SER A 241     264.190 277.190 253.602  1.00  0.58           C  
ATOM   3880  O   SER A 241     265.275 277.285 254.177  1.00  0.58           O  
ATOM   3881  CB  SER A 241     263.978 275.108 252.146  1.00  0.58           C  
ATOM   3882  OG  SER A 241     262.900 274.655 252.930  1.00  0.58           O  
ATOM   3883  H   SER A 241     266.118 276.832 251.683  1.00  0.58           H  
ATOM   3884  HA  SER A 241     263.135 277.011 251.769  1.00  0.58           H  
ATOM   3885  HB2 SER A 241     264.903 274.679 252.530  1.00  0.58           H  
ATOM   3886  HB3 SER A 241     263.833 274.787 251.113  1.00  0.58           H  
ATOM   3887  HG  SER A 241     262.073 274.908 252.440  1.00  0.58           H  
ATOM   3888  N   HIS A 242     263.072 277.691 254.167  1.00  0.58           N  
ATOM   3889  CA  HIS A 242     263.041 278.321 255.481  1.00  0.58           C  
ATOM   3890  C   HIS A 242     263.243 277.344 256.649  1.00  0.58           C  
ATOM   3891  O   HIS A 242     262.854 276.180 256.533  1.00  0.58           O  
ATOM   3892  CB  HIS A 242     261.711 279.095 255.661  1.00  0.58           C  
ATOM   3893  CG  HIS A 242     261.892 280.561 255.923  1.00  0.58           C  
ATOM   3894  CD2 HIS A 242     262.748 281.478 255.400  1.00  0.58           C  
ATOM   3895  ND1 HIS A 242     261.106 281.150 256.882  1.00  0.58           N  
ATOM   3896  CE1 HIS A 242     261.491 282.401 256.947  1.00  0.58           C  
ATOM   3897  NE2 HIS A 242     262.488 282.659 256.067  1.00  0.58           N  
ATOM   3898  H   HIS A 242     262.207 277.626 253.650  1.00  0.58           H  
ATOM   3899  HA  HIS A 242     263.889 279.005 255.511  1.00  0.58           H  
ATOM   3900  HB2 HIS A 242     261.172 278.660 256.502  1.00  0.58           H  
ATOM   3901  HB3 HIS A 242     261.121 278.979 254.752  1.00  0.58           H  
ATOM   3902  HD1 HIS A 242     260.328 280.678 257.465  1.00  0.58           H  
ATOM   3903  HD2 HIS A 242     263.480 281.316 254.623  1.00  0.58           H  
ATOM   3904  HE1 HIS A 242     261.067 283.134 257.618  1.00  0.58           H  
ATOM   3905  N   PRO A 243     263.812 277.714 257.803  1.00  0.63           N  
ATOM   3906  CA  PRO A 243     264.152 276.751 258.855  1.00  0.63           C  
ATOM   3907  C   PRO A 243     262.950 276.185 259.586  1.00  0.63           C  
ATOM   3908  O   PRO A 243     263.095 275.189 260.294  1.00  0.63           O  
ATOM   3909  CB  PRO A 243     265.027 277.571 259.821  1.00  0.63           C  
ATOM   3910  CG  PRO A 243     264.551 279.014 259.636  1.00  0.63           C  
ATOM   3911  CD  PRO A 243     264.236 279.079 258.143  1.00  0.63           C  
ATOM   3912  HA  PRO A 243     264.643 275.874 258.434  1.00  0.63           H  
ATOM   3913  HB2 PRO A 243     264.876 277.244 260.850  1.00  0.63           H  
ATOM   3914  HB3 PRO A 243     266.081 277.476 259.561  1.00  0.63           H  
ATOM   3915  HG2 PRO A 243     265.335 279.723 259.903  1.00  0.63           H  
ATOM   3916  HG3 PRO A 243     263.662 279.214 260.234  1.00  0.63           H  
ATOM   3917  HD2 PRO A 243     265.121 279.362 257.573  1.00  0.63           H  
ATOM   3918  HD3 PRO A 243     263.435 279.792 257.948  1.00  0.63           H  
ATOM   3919  N   ASP A 244     261.751 276.767 259.448  1.00  0.67           N  
ATOM   3920  CA  ASP A 244     260.632 276.475 260.320  1.00  0.67           C  
ATOM   3921  C   ASP A 244     259.967 275.112 260.071  1.00  0.67           C  
ATOM   3922  O   ASP A 244     259.161 274.657 260.885  1.00  0.67           O  
ATOM   3923  CB  ASP A 244     259.587 277.577 260.246  1.00  0.67           C  
ATOM   3924  CG  ASP A 244     260.234 278.932 260.413  1.00  0.67           C  
ATOM   3925  OD1 ASP A 244     261.007 279.090 261.389  1.00  0.67           O  
ATOM   3926  OD2 ASP A 244     259.988 279.795 259.542  1.00  0.67           O1-
ATOM   3927  H   ASP A 244     261.622 277.438 258.704  1.00  0.67           H  
ATOM   3928  HA  ASP A 244     261.062 276.435 261.321  1.00  0.67           H  
ATOM   3929  HB2 ASP A 244     258.836 277.430 261.024  1.00  0.67           H  
ATOM   3930  HB3 ASP A 244     259.106 277.524 259.270  1.00  0.67           H  
ATOM   3931  N   ASN A 245     260.312 274.420 258.979  1.00  0.65           N  
ATOM   3932  CA  ASN A 245     259.858 273.044 258.758  1.00  0.65           C  
ATOM   3933  C   ASN A 245     260.723 272.023 259.519  1.00  0.65           C  
ATOM   3934  O   ASN A 245     260.432 270.831 259.493  1.00  0.65           O  
ATOM   3935  CB  ASN A 245     259.731 272.748 257.247  1.00  0.65           C  
ATOM   3936  CG  ASN A 245     258.504 271.905 256.920  1.00  0.65           C  
ATOM   3937  ND2 ASN A 245     258.500 271.208 255.811  1.00  0.65           N  
ATOM   3938  OD1 ASN A 245     257.513 271.893 257.640  1.00  0.65           O  
ATOM   3939  H   ASN A 245     261.018 274.808 258.366  1.00  0.65           H  
ATOM   3940  HA  ASN A 245     258.868 272.966 259.206  1.00  0.65           H  
ATOM   3941  HB2 ASN A 245     260.628 272.235 256.897  1.00  0.65           H  
ATOM   3942  HB3 ASN A 245     259.639 273.677 256.685  1.00  0.65           H  
ATOM   3943 HD21 ASN A 245     257.663 270.671 255.620  1.00  0.65           H  
ATOM   3944 HD22 ASN A 245     259.276 271.214 255.166  1.00  0.65           H  
ATOM   3945  N   ALA A 246     261.764 272.484 260.228  1.00  0.65           N  
ATOM   3946  CA  ALA A 246     262.560 271.660 261.106  1.00  0.65           C  
ATOM   3947  C   ALA A 246     261.877 271.406 262.447  1.00  0.65           C  
ATOM   3948  O   ALA A 246     262.272 270.520 263.198  1.00  0.65           O  
ATOM   3949  CB  ALA A 246     263.912 272.357 261.332  1.00  0.65           C  
ATOM   3950  H   ALA A 246     261.975 273.471 260.183  1.00  0.65           H  
ATOM   3951  HA  ALA A 246     262.696 270.688 260.633  1.00  0.65           H  
ATOM   3952  HB1 ALA A 246     263.747 273.325 261.805  1.00  0.65           H  
ATOM   3953  HB2 ALA A 246     264.411 272.501 260.374  1.00  0.65           H  
ATOM   3954  HB3 ALA A 246     264.536 271.739 261.977  1.00  0.65           H  
ATOM   3955  N   ILE A 247     260.818 272.164 262.780  1.00  0.64           N  
ATOM   3956  CA  ILE A 247     260.105 272.044 264.041  1.00  0.64           C  
ATOM   3957  C   ILE A 247     258.916 271.101 263.896  1.00  0.64           C  
ATOM   3958  O   ILE A 247     258.143 271.184 262.940  1.00  0.64           O  
ATOM   3959  CB  ILE A 247     259.647 273.402 264.582  1.00  0.64           C  
ATOM   3960  CG1 ILE A 247     260.844 274.346 264.840  1.00  0.64           C  
ATOM   3961  CG2 ILE A 247     258.875 273.235 265.908  1.00  0.64           C  
ATOM   3962  CD1 ILE A 247     261.158 275.270 263.667  1.00  0.64           C  
ATOM   3963  H   ILE A 247     260.500 272.856 262.117  1.00  0.64           H  
ATOM   3964  HA  ILE A 247     260.805 271.627 264.766  1.00  0.64           H  
ATOM   3965  HB  ILE A 247     258.999 273.837 263.821  1.00  0.64           H  
ATOM   3966 HG12 ILE A 247     260.617 274.960 265.711  1.00  0.64           H  
ATOM   3967 HG13 ILE A 247     261.725 273.737 265.044  1.00  0.64           H  
ATOM   3968 HG21 ILE A 247     259.534 272.800 266.660  1.00  0.64           H  
ATOM   3969 HG22 ILE A 247     258.020 272.578 265.750  1.00  0.64           H  
ATOM   3970 HG23 ILE A 247     258.526 274.209 266.251  1.00  0.64           H  
ATOM   3971 HD11 ILE A 247     260.287 275.888 263.448  1.00  0.64           H  
ATOM   3972 HD12 ILE A 247     261.410 274.672 262.791  1.00  0.64           H  
ATOM   3973 HD13 ILE A 247     262.002 275.910 263.925  1.00  0.64           H  
ATOM   3974  N   VAL A 248     258.730 270.179 264.868  1.00  0.66           N  
ATOM   3975  CA  VAL A 248     257.590 269.281 264.965  1.00  0.66           C  
ATOM   3976  C   VAL A 248     256.232 269.988 264.949  1.00  0.66           C  
ATOM   3977  O   VAL A 248     256.067 271.100 265.451  1.00  0.66           O  
ATOM   3978  CB  VAL A 248     257.690 268.413 266.222  1.00  0.66           C  
ATOM   3979  CG1 VAL A 248     258.962 267.544 266.170  1.00  0.66           C  
ATOM   3980  CG2 VAL A 248     257.707 269.289 267.491  1.00  0.66           C  
ATOM   3981  H   VAL A 248     259.439 270.108 265.584  1.00  0.66           H  
ATOM   3982  HA  VAL A 248     257.636 268.663 264.068  1.00  0.66           H  
ATOM   3983  HB  VAL A 248     256.815 267.764 266.258  1.00  0.66           H  
ATOM   3984 HG11 VAL A 248     259.841 268.188 266.134  1.00  0.66           H  
ATOM   3985 HG12 VAL A 248     258.936 266.914 265.281  1.00  0.66           H  
ATOM   3986 HG13 VAL A 248     259.009 266.915 267.059  1.00  0.66           H  
ATOM   3987 HG21 VAL A 248     258.578 269.944 267.469  1.00  0.66           H  
ATOM   3988 HG22 VAL A 248     257.755 268.650 268.373  1.00  0.66           H  
ATOM   3989 HG23 VAL A 248     256.800 269.892 267.528  1.00  0.66           H  
ATOM   3990  N   VAL A 249     255.213 269.360 264.332  1.00  0.66           N  
ATOM   3991  CA  VAL A 249     253.867 269.912 264.245  1.00  0.66           C  
ATOM   3992  C   VAL A 249     253.208 270.162 265.600  1.00  0.66           C  
ATOM   3993  O   VAL A 249     253.221 269.324 266.500  1.00  0.66           O  
ATOM   3994  CB  VAL A 249     252.963 269.027 263.383  1.00  0.66           C  
ATOM   3995  CG1 VAL A 249     251.509 269.540 263.333  1.00  0.66           C  
ATOM   3996  CG2 VAL A 249     253.525 268.994 261.955  1.00  0.66           C  
ATOM   3997  H   VAL A 249     255.391 268.461 263.908  1.00  0.66           H  
ATOM   3998  HA  VAL A 249     253.988 270.887 263.773  1.00  0.66           H  
ATOM   3999  HB  VAL A 249     252.947 268.033 263.830  1.00  0.66           H  
ATOM   4000 HG11 VAL A 249     251.490 270.536 262.890  1.00  0.66           H  
ATOM   4001 HG12 VAL A 249     251.104 269.585 264.344  1.00  0.66           H  
ATOM   4002 HG13 VAL A 249     250.905 268.862 262.730  1.00  0.66           H  
ATOM   4003 HG21 VAL A 249     253.526 270.002 261.541  1.00  0.66           H  
ATOM   4004 HG22 VAL A 249     252.904 268.347 261.335  1.00  0.66           H  
ATOM   4005 HG23 VAL A 249     254.544 268.609 261.975  1.00  0.66           H  
ATOM   4006  N   ASN A 250     252.568 271.338 265.750  1.00  0.65           N  
ATOM   4007  CA  ASN A 250     251.638 271.616 266.819  1.00  0.65           C  
ATOM   4008  C   ASN A 250     250.346 272.061 266.160  1.00  0.65           C  
ATOM   4009  O   ASN A 250     250.310 272.979 265.344  1.00  0.65           O  
ATOM   4010  CB  ASN A 250     252.189 272.682 267.804  1.00  0.65           C  
ATOM   4011  CG  ASN A 250     251.336 272.776 269.069  1.00  0.65           C  
ATOM   4012  ND2 ASN A 250     251.995 272.747 270.248  1.00  0.65           N  
ATOM   4013  OD1 ASN A 250     250.109 272.872 269.033  1.00  0.65           O  
ATOM   4014  H   ASN A 250     252.749 272.068 265.076  1.00  0.65           H  
ATOM   4015  HA  ASN A 250     251.472 270.728 267.428  1.00  0.65           H  
ATOM   4016  HB2 ASN A 250     252.194 273.653 267.308  1.00  0.65           H  
ATOM   4017  HB3 ASN A 250     253.207 272.412 268.084  1.00  0.65           H  
ATOM   4018 HD21 ASN A 250     251.481 272.804 271.115  1.00  0.65           H  
ATOM   4019 HD22 ASN A 250     253.002 272.668 270.262  1.00  0.65           H  
ATOM   4020  N   THR A 251     249.232 271.398 266.501  1.00  0.67           N  
ATOM   4021  CA  THR A 251     247.947 271.615 265.855  1.00  0.67           C  
ATOM   4022  C   THR A 251     247.230 272.852 266.361  1.00  0.67           C  
ATOM   4023  O   THR A 251     246.293 273.333 265.731  1.00  0.67           O  
ATOM   4024  CB  THR A 251     247.022 270.416 266.027  1.00  0.67           C  
ATOM   4025  CG2 THR A 251     247.614 269.207 265.288  1.00  0.67           C  
ATOM   4026  OG1 THR A 251     246.927 270.042 267.398  1.00  0.67           O  
ATOM   4027  H   THR A 251     249.288 270.715 267.243  1.00  0.67           H  
ATOM   4028  HA  THR A 251     248.180 271.758 264.800  1.00  0.67           H  
ATOM   4029  HB  THR A 251     246.043 270.694 265.637  1.00  0.67           H  
ATOM   4030  HG1 THR A 251     246.586 270.798 267.882  1.00  0.67           H  
ATOM   4031 HG21 THR A 251     248.590 268.965 265.710  1.00  0.67           H  
ATOM   4032 HG22 THR A 251     247.725 269.446 264.230  1.00  0.67           H  
ATOM   4033 HG23 THR A 251     246.948 268.351 265.399  1.00  0.67           H  
ATOM   4034  N   TYR A 252     247.668 273.409 267.508  1.00  0.78           N  
ATOM   4035  CA  TYR A 252     247.009 274.534 268.148  1.00  0.78           C  
ATOM   4036  C   TYR A 252     247.870 275.790 268.194  1.00  0.78           C  
ATOM   4037  O   TYR A 252     247.439 276.819 268.709  1.00  0.78           O  
ATOM   4038  CB  TYR A 252     246.634 274.154 269.607  1.00  0.78           C  
ATOM   4039  CG  TYR A 252     245.645 273.016 269.628  1.00  0.78           C  
ATOM   4040  CD1 TYR A 252     244.309 273.232 269.252  1.00  0.78           C  
ATOM   4041  CD2 TYR A 252     246.042 271.722 270.007  1.00  0.78           C  
ATOM   4042  CE1 TYR A 252     243.396 272.167 269.216  1.00  0.78           C  
ATOM   4043  CE2 TYR A 252     245.129 270.656 269.978  1.00  0.78           C  
ATOM   4044  CZ  TYR A 252     243.810 270.879 269.572  1.00  0.78           C  
ATOM   4045  OH  TYR A 252     242.894 269.810 269.514  1.00  0.78           O  
ATOM   4046  H   TYR A 252     248.495 273.025 267.943  1.00  0.78           H  
ATOM   4047  HA  TYR A 252     246.126 274.755 267.548  1.00  0.78           H  
ATOM   4048  HB2 TYR A 252     247.536 273.853 270.141  1.00  0.78           H  
ATOM   4049  HB3 TYR A 252     246.192 275.020 270.099  1.00  0.78           H  
ATOM   4050  HD1 TYR A 252     243.981 274.227 268.988  1.00  0.78           H  
ATOM   4051  HD2 TYR A 252     247.059 271.546 270.324  1.00  0.78           H  
ATOM   4052  HE1 TYR A 252     242.374 272.342 268.914  1.00  0.78           H  
ATOM   4053  HE2 TYR A 252     245.445 269.665 270.269  1.00  0.78           H  
ATOM   4054  HH  TYR A 252     242.010 270.048 269.226  1.00  0.78           H  
ATOM   4055  N   VAL A 253     249.104 275.758 267.648  1.00  0.68           N  
ATOM   4056  CA  VAL A 253     250.006 276.904 267.661  1.00  0.68           C  
ATOM   4057  C   VAL A 253     250.666 277.058 266.303  1.00  0.68           C  
ATOM   4058  O   VAL A 253     251.326 276.150 265.795  1.00  0.68           O  
ATOM   4059  CB  VAL A 253     251.099 276.799 268.726  1.00  0.68           C  
ATOM   4060  CG1 VAL A 253     252.007 278.046 268.722  1.00  0.68           C  
ATOM   4061  CG2 VAL A 253     250.463 276.650 270.119  1.00  0.68           C  
ATOM   4062  H   VAL A 253     249.417 274.903 267.211  1.00  0.68           H  
ATOM   4063  HA  VAL A 253     249.393 277.773 267.900  1.00  0.68           H  
ATOM   4064  HB  VAL A 253     251.705 275.923 268.494  1.00  0.68           H  
ATOM   4065 HG11 VAL A 253     251.412 278.930 268.953  1.00  0.68           H  
ATOM   4066 HG12 VAL A 253     252.462 278.161 267.738  1.00  0.68           H  
ATOM   4067 HG13 VAL A 253     252.789 277.928 269.472  1.00  0.68           H  
ATOM   4068 HG21 VAL A 253     249.861 277.531 270.339  1.00  0.68           H  
ATOM   4069 HG22 VAL A 253     251.248 276.550 270.868  1.00  0.68           H  
ATOM   4070 HG23 VAL A 253     249.830 275.763 270.136  1.00  0.68           H  
ATOM   4071  N   THR A 254     250.515 278.241 265.680  1.00  0.67           N  
ATOM   4072  CA  THR A 254     251.154 278.600 264.400  1.00  0.67           C  
ATOM   4073  C   THR A 254     252.627 279.007 264.589  1.00  0.67           C  
ATOM   4074  O   THR A 254     253.013 279.442 265.671  1.00  0.67           O  
ATOM   4075  CB  THR A 254     250.363 279.727 263.708  1.00  0.67           C  
ATOM   4076  CG2 THR A 254     249.012 279.247 263.182  1.00  0.67           C  
ATOM   4077  OG1 THR A 254     250.107 280.774 264.616  1.00  0.67           O  
ATOM   4078  H   THR A 254     249.919 278.929 266.118  1.00  0.67           H  
ATOM   4079  HA  THR A 254     251.126 277.726 263.751  1.00  0.67           H  
ATOM   4080  HB  THR A 254     250.942 280.116 262.869  1.00  0.67           H  
ATOM   4081  HG1 THR A 254     250.940 281.175 264.879  1.00  0.67           H  
ATOM   4082 HG21 THR A 254     248.412 278.834 263.992  1.00  0.67           H  
ATOM   4083 HG22 THR A 254     249.171 278.474 262.432  1.00  0.67           H  
ATOM   4084 HG23 THR A 254     248.487 280.080 262.718  1.00  0.67           H  
ATOM   4085  N   PRO A 255     253.492 278.883 263.564  1.00  0.66           N  
ATOM   4086  CA  PRO A 255     254.804 279.540 263.561  1.00  0.66           C  
ATOM   4087  C   PRO A 255     254.648 281.074 263.528  1.00  0.66           C  
ATOM   4088  O   PRO A 255     253.701 281.585 262.929  1.00  0.66           O  
ATOM   4089  CB  PRO A 255     255.525 278.987 262.327  1.00  0.66           C  
ATOM   4090  CG  PRO A 255     254.376 278.655 261.374  1.00  0.66           C  
ATOM   4091  CD  PRO A 255     253.262 278.190 262.306  1.00  0.66           C  
ATOM   4092  HA  PRO A 255     255.361 279.263 264.457  1.00  0.66           H  
ATOM   4093  HB2 PRO A 255     256.217 279.710 261.892  1.00  0.66           H  
ATOM   4094  HB3 PRO A 255     256.052 278.070 262.593  1.00  0.66           H  
ATOM   4095  HG2 PRO A 255     254.648 277.880 260.658  1.00  0.66           H  
ATOM   4096  HG3 PRO A 255     254.054 279.559 260.863  1.00  0.66           H  
ATOM   4097  HD2 PRO A 255     253.344 277.115 262.472  1.00  0.66           H  
ATOM   4098  HD3 PRO A 255     252.290 278.434 261.875  1.00  0.66           H  
ATOM   4099  N   SER A 256     255.572 281.821 264.157  1.00  0.64           N  
ATOM   4100  CA  SER A 256     255.436 283.266 264.311  1.00  0.64           C  
ATOM   4101  C   SER A 256     255.819 284.074 263.087  1.00  0.64           C  
ATOM   4102  O   SER A 256     255.438 285.235 262.951  1.00  0.64           O  
ATOM   4103  CB  SER A 256     256.288 283.792 265.496  1.00  0.64           C  
ATOM   4104  OG  SER A 256     257.657 283.400 265.367  1.00  0.64           O  
ATOM   4105  H   SER A 256     256.389 281.370 264.542  1.00  0.64           H  
ATOM   4106  HA  SER A 256     254.370 283.407 264.489  1.00  0.64           H  
ATOM   4107  HB2 SER A 256     255.889 283.388 266.427  1.00  0.64           H  
ATOM   4108  HB3 SER A 256     256.231 284.880 265.518  1.00  0.64           H  
ATOM   4109  HG  SER A 256     258.131 283.748 266.126  1.00  0.64           H  
ATOM   4110  N   GLN A 257     256.572 283.473 262.155  1.00  0.56           N  
ATOM   4111  CA  GLN A 257     256.937 284.074 260.893  1.00  0.56           C  
ATOM   4112  C   GLN A 257     256.667 283.043 259.798  1.00  0.56           C  
ATOM   4113  O   GLN A 257     256.831 281.848 260.039  1.00  0.56           O  
ATOM   4114  CB  GLN A 257     258.407 284.560 260.877  1.00  0.56           C  
ATOM   4115  CG  GLN A 257     258.644 285.703 261.898  1.00  0.56           C  
ATOM   4116  CD  GLN A 257     260.064 286.267 261.853  1.00  0.56           C  
ATOM   4117  NE2 GLN A 257     261.060 285.596 262.103  1.00  0.56           N  
ATOM   4118  OE1 GLN A 257     260.171 287.584 261.551  1.00  0.56           O  
ATOM   4119  H   GLN A 257     256.836 282.509 262.297  1.00  0.56           H  
ATOM   4120  HA  GLN A 257     256.347 284.973 260.711  1.00  0.56           H  
ATOM   4121  HB2 GLN A 257     259.059 283.723 261.126  1.00  0.56           H  
ATOM   4122  HB3 GLN A 257     258.648 284.923 259.878  1.00  0.56           H  
ATOM   4123  HG2 GLN A 257     258.456 285.317 262.900  1.00  0.56           H  
ATOM   4124  HG3 GLN A 257     257.944 286.510 261.683  1.00  0.56           H  
ATOM   4125 HE21 GLN A 257     261.975 286.024 262.085  1.00  0.56           H  
ATOM   4126 HE22 GLN A 257     260.965 284.616 262.326  1.00  0.56           H  
ATOM   4127  N   ILE A 258     256.223 283.477 258.616  1.00  0.54           N  
ATOM   4128  CA  ILE A 258     255.692 282.574 257.585  1.00  0.54           C  
ATOM   4129  C   ILE A 258     256.215 282.959 256.203  1.00  0.54           C  
ATOM   4130  O   ILE A 258     255.893 284.035 255.697  1.00  0.54           O  
ATOM   4131  CB  ILE A 258     254.145 282.489 257.665  1.00  0.54           C  
ATOM   4132  CG1 ILE A 258     253.692 281.940 259.038  1.00  0.54           C  
ATOM   4133  CG2 ILE A 258     253.579 281.646 256.508  1.00  0.54           C  
ATOM   4134  CD1 ILE A 258     252.182 281.762 259.222  1.00  0.54           C  
ATOM   4135  H   ILE A 258     256.139 284.470 258.458  1.00  0.54           H  
ATOM   4136  HA  ILE A 258     256.065 281.569 257.778  1.00  0.54           H  
ATOM   4137  HB  ILE A 258     253.744 283.499 257.568  1.00  0.54           H  
ATOM   4138 HG12 ILE A 258     254.169 280.977 259.197  1.00  0.54           H  
ATOM   4139 HG13 ILE A 258     254.019 282.619 259.824  1.00  0.54           H  
ATOM   4140 HG21 ILE A 258     253.897 280.608 256.608  1.00  0.54           H  
ATOM   4141 HG22 ILE A 258     253.898 282.027 255.541  1.00  0.54           H  
ATOM   4142 HG23 ILE A 258     252.492 281.707 256.513  1.00  0.54           H  
ATOM   4143 HD11 ILE A 258     251.813 280.953 258.592  1.00  0.54           H  
ATOM   4144 HD12 ILE A 258     251.673 282.692 258.972  1.00  0.54           H  
ATOM   4145 HD13 ILE A 258     251.974 281.511 260.262  1.00  0.54           H  
ATOM   4146  N   VAL A 259     256.996 282.058 255.598  1.00  0.59           N  
ATOM   4147  CA  VAL A 259     257.613 282.195 254.269  1.00  0.59           C  
ATOM   4148  C   VAL A 259     257.502 280.848 253.539  1.00  0.59           C  
ATOM   4149  O   VAL A 259     258.249 279.927 253.868  1.00  0.59           O  
ATOM   4150  CB  VAL A 259     259.090 282.679 254.334  1.00  0.59           C  
ATOM   4151  CG1 VAL A 259     259.658 282.886 252.918  1.00  0.59           C  
ATOM   4152  CG2 VAL A 259     259.226 283.990 255.135  1.00  0.59           C  
ATOM   4153  H   VAL A 259     257.200 281.205 256.100  1.00  0.59           H  
ATOM   4154  HA  VAL A 259     257.065 282.946 253.700  1.00  0.59           H  
ATOM   4155  HB  VAL A 259     259.666 281.885 254.809  1.00  0.59           H  
ATOM   4156 HG11 VAL A 259     259.101 283.677 252.415  1.00  0.59           H  
ATOM   4157 HG12 VAL A 259     259.566 281.960 252.351  1.00  0.59           H  
ATOM   4158 HG13 VAL A 259     260.709 283.168 252.986  1.00  0.59           H  
ATOM   4159 HG21 VAL A 259     258.646 284.774 254.649  1.00  0.59           H  
ATOM   4160 HG22 VAL A 259     260.275 284.285 255.174  1.00  0.59           H  
ATOM   4161 HG23 VAL A 259     258.854 283.837 256.148  1.00  0.59           H  
ATOM   4162  N   PRO A 260     256.562 280.688 252.589  1.00  0.61           N  
ATOM   4163  CA  PRO A 260     256.538 279.551 251.670  1.00  0.61           C  
ATOM   4164  C   PRO A 260     257.802 279.467 250.801  1.00  0.61           C  
ATOM   4165  O   PRO A 260     258.484 280.472 250.608  1.00  0.61           O  
ATOM   4166  CB  PRO A 260     255.283 279.754 250.809  1.00  0.61           C  
ATOM   4167  CG  PRO A 260     254.366 280.546 251.739  1.00  0.61           C  
ATOM   4168  CD  PRO A 260     255.357 281.482 252.425  1.00  0.61           C  
ATOM   4169  HA  PRO A 260     256.437 278.632 252.249  1.00  0.61           H  
ATOM   4170  HB2 PRO A 260     255.519 280.358 249.931  1.00  0.61           H  
ATOM   4171  HB3 PRO A 260     254.835 278.804 250.514  1.00  0.61           H  
ATOM   4172  HG2 PRO A 260     253.923 279.880 252.479  1.00  0.61           H  
ATOM   4173  HG3 PRO A 260     253.596 281.091 251.193  1.00  0.61           H  
ATOM   4174  HD2 PRO A 260     254.956 281.816 253.383  1.00  0.61           H  
ATOM   4175  HD3 PRO A 260     255.571 282.335 251.784  1.00  0.61           H  
ATOM   4176  N   GLU A 261     258.090 278.294 250.230  1.00  0.64           N  
ATOM   4177  CA  GLU A 261     259.197 278.120 249.272  1.00  0.64           C  
ATOM   4178  C   GLU A 261     259.144 279.161 248.133  1.00  0.64           C  
ATOM   4179  O   GLU A 261     258.063 279.604 247.727  1.00  0.64           O  
ATOM   4180  CB  GLU A 261     259.160 276.703 248.674  1.00  0.64           C  
ATOM   4181  CG  GLU A 261     259.375 275.581 249.703  1.00  0.64           C  
ATOM   4182  CD  GLU A 261     260.779 275.613 250.325  1.00  0.64           C  
ATOM   4183  OE1 GLU A 261     261.752 275.770 249.553  1.00  0.64           O  
ATOM   4184  OE2 GLU A 261     260.879 275.480 251.567  1.00  0.64           O1-
ATOM   4185  H   GLU A 261     257.529 277.488 250.455  1.00  0.64           H  
ATOM   4186  HA  GLU A 261     260.135 278.263 249.819  1.00  0.64           H  
ATOM   4187  HB2 GLU A 261     258.191 276.551 248.196  1.00  0.64           H  
ATOM   4188  HB3 GLU A 261     259.922 276.626 247.897  1.00  0.64           H  
ATOM   4189  HG2 GLU A 261     259.237 274.623 249.197  1.00  0.64           H  
ATOM   4190  HG3 GLU A 261     258.611 275.653 250.481  1.00  0.64           H  
ATOM   4191  N   TRP A 262     260.303 279.555 247.582  1.00  0.63           N  
ATOM   4192  CA  TRP A 262     260.411 280.747 246.741  1.00  0.63           C  
ATOM   4193  C   TRP A 262     259.505 280.760 245.518  1.00  0.63           C  
ATOM   4194  O   TRP A 262     258.939 281.797 245.169  1.00  0.63           O  
ATOM   4195  CB  TRP A 262     261.883 281.031 246.339  1.00  0.63           C  
ATOM   4196  CG  TRP A 262     262.531 280.017 245.418  1.00  0.63           C  
ATOM   4197  CD1 TRP A 262     263.219 278.883 245.744  1.00  0.63           C  
ATOM   4198  CD2 TRP A 262     262.491 280.076 243.980  1.00  0.63           C  
ATOM   4199  CE2 TRP A 262     263.181 278.942 243.510  1.00  0.63           C  
ATOM   4200  CE3 TRP A 262     261.917 280.991 243.096  1.00  0.63           C  
ATOM   4201  NE1 TRP A 262     263.608 278.222 244.602  1.00  0.63           N  
ATOM   4202  CZ2 TRP A 262     263.312 278.702 242.151  1.00  0.63           C  
ATOM   4203  CZ3 TRP A 262     262.019 280.726 241.721  1.00  0.63           C  
ATOM   4204  CH2 TRP A 262     262.713 279.600 241.255  1.00  0.63           C  
ATOM   4205  H   TRP A 262     261.143 279.025 247.765  1.00  0.63           H  
ATOM   4206  HA  TRP A 262     260.048 281.557 247.374  1.00  0.63           H  
ATOM   4207  HB2 TRP A 262     261.911 282.000 245.840  1.00  0.63           H  
ATOM   4208  HB3 TRP A 262     262.475 281.076 247.253  1.00  0.63           H  
ATOM   4209  HD1 TRP A 262     263.427 278.553 246.751  1.00  0.63           H  
ATOM   4210  HE1 TRP A 262     264.122 277.353 244.570  1.00  0.63           H  
ATOM   4211  HE3 TRP A 262     261.411 281.874 243.458  1.00  0.63           H  
ATOM   4212  HZ2 TRP A 262     263.862 277.845 241.791  1.00  0.63           H  
ATOM   4213  HZ3 TRP A 262     261.557 281.398 241.013  1.00  0.63           H  
ATOM   4214  HH2 TRP A 262     262.787 279.422 240.192  1.00  0.63           H  
ATOM   4215  N   TYR A 263     259.311 279.586 244.905  1.00  0.66           N  
ATOM   4216  CA  TYR A 263     258.428 279.385 243.759  1.00  0.66           C  
ATOM   4217  C   TYR A 263     256.918 279.533 244.056  1.00  0.66           C  
ATOM   4218  O   TYR A 263     256.117 279.476 243.124  1.00  0.66           O  
ATOM   4219  CB  TYR A 263     258.768 278.043 243.067  1.00  0.66           C  
ATOM   4220  CG  TYR A 263     259.154 276.899 243.987  1.00  0.66           C  
ATOM   4221  CD1 TYR A 263     260.517 276.603 244.178  1.00  0.66           C  
ATOM   4222  CD2 TYR A 263     258.171 276.130 244.637  1.00  0.66           C  
ATOM   4223  CE1 TYR A 263     260.906 275.554 245.030  1.00  0.66           C  
ATOM   4224  CE2 TYR A 263     258.557 275.059 245.469  1.00  0.66           C  
ATOM   4225  CZ  TYR A 263     259.924 274.772 245.671  1.00  0.66           C  
ATOM   4226  OH  TYR A 263     260.297 273.752 246.488  1.00  0.66           O  
ATOM   4227  H   TYR A 263     259.807 278.782 245.262  1.00  0.66           H  
ATOM   4228  HA  TYR A 263     258.660 280.209 243.086  1.00  0.66           H  
ATOM   4229  HB2 TYR A 263     257.926 277.725 242.451  1.00  0.66           H  
ATOM   4230  HB3 TYR A 263     259.593 278.212 242.375  1.00  0.66           H  
ATOM   4231  HD1 TYR A 263     261.265 277.183 243.663  1.00  0.66           H  
ATOM   4232  HD2 TYR A 263     257.121 276.353 244.494  1.00  0.66           H  
ATOM   4233  HE1 TYR A 263     261.951 275.340 245.188  1.00  0.66           H  
ATOM   4234  HE2 TYR A 263     257.815 274.455 245.968  1.00  0.66           H  
ATOM   4235  HH  TYR A 263     261.037 274.005 247.054  1.00  0.66           H  
ATOM   4236  N   PHE A 264     256.518 279.784 245.310  1.00  0.67           N  
ATOM   4237  CA  PHE A 264     255.132 280.070 245.718  1.00  0.67           C  
ATOM   4238  C   PHE A 264     254.920 281.506 246.246  1.00  0.67           C  
ATOM   4239  O   PHE A 264     253.776 281.932 246.432  1.00  0.67           O  
ATOM   4240  CB  PHE A 264     254.672 279.027 246.752  1.00  0.67           C  
ATOM   4241  CG  PHE A 264     254.755 277.562 246.345  1.00  0.67           C  
ATOM   4242  CD1 PHE A 264     254.236 277.122 245.110  1.00  0.67           C  
ATOM   4243  CD2 PHE A 264     255.300 276.619 247.240  1.00  0.67           C  
ATOM   4244  CE1 PHE A 264     254.272 275.757 244.772  1.00  0.67           C  
ATOM   4245  CE2 PHE A 264     255.329 275.253 246.905  1.00  0.67           C  
ATOM   4246  CZ  PHE A 264     254.818 274.821 245.668  1.00  0.67           C  
ATOM   4247  H   PHE A 264     257.217 279.745 246.047  1.00  0.67           H  
ATOM   4248  HA  PHE A 264     254.484 279.977 244.848  1.00  0.67           H  
ATOM   4249  HB2 PHE A 264     255.260 279.172 247.659  1.00  0.67           H  
ATOM   4250  HB3 PHE A 264     253.634 279.233 247.009  1.00  0.67           H  
ATOM   4251  HD1 PHE A 264     253.806 277.830 244.416  1.00  0.67           H  
ATOM   4252  HD2 PHE A 264     255.692 276.943 248.193  1.00  0.67           H  
ATOM   4253  HE1 PHE A 264     253.876 275.425 243.823  1.00  0.67           H  
ATOM   4254  HE2 PHE A 264     255.742 274.535 247.601  1.00  0.67           H  
ATOM   4255  HZ  PHE A 264     254.838 273.771 245.409  1.00  0.67           H  
ATOM   4256  N   LEU A 265     255.988 282.282 246.471  1.00  0.67           N  
ATOM   4257  CA  LEU A 265     255.902 283.612 247.094  1.00  0.67           C  
ATOM   4258  C   LEU A 265     255.060 284.648 246.325  1.00  0.67           C  
ATOM   4259  O   LEU A 265     254.323 285.378 246.989  1.00  0.67           O  
ATOM   4260  CB  LEU A 265     257.308 284.156 247.383  1.00  0.67           C  
ATOM   4261  CG  LEU A 265     258.078 283.391 248.469  1.00  0.67           C  
ATOM   4262  CD1 LEU A 265     259.501 283.943 248.512  1.00  0.67           C  
ATOM   4263  CD2 LEU A 265     257.436 283.571 249.845  1.00  0.67           C  
ATOM   4264  H   LEU A 265     256.907 281.911 246.256  1.00  0.67           H  
ATOM   4265  HA  LEU A 265     255.388 283.484 248.044  1.00  0.67           H  
ATOM   4266  HB2 LEU A 265     257.883 284.106 246.463  1.00  0.67           H  
ATOM   4267  HB3 LEU A 265     257.232 285.203 247.681  1.00  0.67           H  
ATOM   4268  HG  LEU A 265     258.111 282.332 248.224  1.00  0.67           H  
ATOM   4269 HD11 LEU A 265     259.468 285.009 248.737  1.00  0.67           H  
ATOM   4270 HD12 LEU A 265     259.970 283.791 247.540  1.00  0.67           H  
ATOM   4271 HD13 LEU A 265     260.079 283.427 249.279  1.00  0.67           H  
ATOM   4272 HD21 LEU A 265     257.394 284.625 250.116  1.00  0.67           H  
ATOM   4273 HD22 LEU A 265     258.033 283.031 250.574  1.00  0.67           H  
ATOM   4274 HD23 LEU A 265     256.442 283.135 249.856  1.00  0.67           H  
ATOM   4275  N   PRO A 266     255.080 284.725 244.979  1.00  0.63           N  
ATOM   4276  CA  PRO A 266     254.152 285.591 244.254  1.00  0.63           C  
ATOM   4277  C   PRO A 266     252.662 285.315 244.516  1.00  0.63           C  
ATOM   4278  O   PRO A 266     251.862 286.247 244.505  1.00  0.63           O  
ATOM   4279  CB  PRO A 266     254.486 285.398 242.779  1.00  0.63           C  
ATOM   4280  CG  PRO A 266     255.959 284.998 242.771  1.00  0.63           C  
ATOM   4281  CD  PRO A 266     256.104 284.212 244.076  1.00  0.63           C  
ATOM   4282  HA  PRO A 266     254.364 286.625 244.531  1.00  0.63           H  
ATOM   4283  HB2 PRO A 266     253.886 284.592 242.351  1.00  0.63           H  
ATOM   4284  HB3 PRO A 266     254.327 286.330 242.248  1.00  0.63           H  
ATOM   4285  HG2 PRO A 266     256.593 285.884 242.730  1.00  0.63           H  
ATOM   4286  HG3 PRO A 266     256.182 284.352 241.922  1.00  0.63           H  
ATOM   4287  HD2 PRO A 266     257.108 284.353 244.475  1.00  0.63           H  
ATOM   4288  HD3 PRO A 266     255.923 283.154 243.883  1.00  0.63           H  
ATOM   4289  N   PHE A 267     252.266 284.066 244.794  1.00  0.57           N  
ATOM   4290  CA  PHE A 267     250.880 283.741 245.155  1.00  0.57           C  
ATOM   4291  C   PHE A 267     250.586 284.110 246.612  1.00  0.57           C  
ATOM   4292  O   PHE A 267     249.544 284.695 246.902  1.00  0.57           O  
ATOM   4293  CB  PHE A 267     250.589 282.257 244.909  1.00  0.57           C  
ATOM   4294  CG  PHE A 267     250.697 281.810 243.466  1.00  0.57           C  
ATOM   4295  CD1 PHE A 267     249.745 282.250 242.526  1.00  0.57           C  
ATOM   4296  CD2 PHE A 267     251.720 280.929 243.066  1.00  0.57           C  
ATOM   4297  CE1 PHE A 267     249.810 281.806 241.193  1.00  0.57           C  
ATOM   4298  CE2 PHE A 267     251.790 280.491 241.731  1.00  0.57           C  
ATOM   4299  CZ  PHE A 267     250.833 280.926 240.796  1.00  0.57           C  
ATOM   4300  H   PHE A 267     252.954 283.327 244.836  1.00  0.57           H  
ATOM   4301  HA  PHE A 267     250.201 284.327 244.532  1.00  0.57           H  
ATOM   4302  HB2 PHE A 267     251.259 281.656 245.523  1.00  0.57           H  
ATOM   4303  HB3 PHE A 267     249.572 282.057 245.244  1.00  0.57           H  
ATOM   4304  HD1 PHE A 267     248.962 282.929 242.830  1.00  0.57           H  
ATOM   4305  HD2 PHE A 267     252.448 280.581 243.783  1.00  0.57           H  
ATOM   4306  HE1 PHE A 267     249.077 282.143 240.474  1.00  0.57           H  
ATOM   4307  HE2 PHE A 267     252.577 279.815 241.424  1.00  0.57           H  
ATOM   4308  HZ  PHE A 267     250.883 280.583 239.772  1.00  0.57           H  
ATOM   4309  N   TYR A 268     251.526 283.841 247.522  1.00  0.58           N  
ATOM   4310  CA  TYR A 268     251.453 284.296 248.914  1.00  0.58           C  
ATOM   4311  C   TYR A 268     251.307 285.830 249.001  1.00  0.58           C  
ATOM   4312  O   TYR A 268     250.526 286.341 249.803  1.00  0.58           O  
ATOM   4313  CB  TYR A 268     252.709 283.789 249.635  1.00  0.58           C  
ATOM   4314  CG  TYR A 268     252.796 284.057 251.125  1.00  0.58           C  
ATOM   4315  CD1 TYR A 268     251.714 283.773 251.984  1.00  0.58           C  
ATOM   4316  CD2 TYR A 268     254.011 284.522 251.662  1.00  0.58           C  
ATOM   4317  CE1 TYR A 268     251.836 283.991 253.369  1.00  0.58           C  
ATOM   4318  CE2 TYR A 268     254.148 284.706 253.048  1.00  0.58           C  
ATOM   4319  CZ  TYR A 268     253.055 284.454 253.902  1.00  0.58           C  
ATOM   4320  OH  TYR A 268     253.198 284.681 255.230  1.00  0.58           O  
ATOM   4321  H   TYR A 268     252.343 283.317 247.227  1.00  0.58           H  
ATOM   4322  HA  TYR A 268     250.574 283.849 249.381  1.00  0.58           H  
ATOM   4323  HB2 TYR A 268     252.792 282.714 249.487  1.00  0.58           H  
ATOM   4324  HB3 TYR A 268     253.576 284.241 249.158  1.00  0.58           H  
ATOM   4325  HD1 TYR A 268     250.784 283.372 251.597  1.00  0.58           H  
ATOM   4326  HD2 TYR A 268     254.853 284.722 251.013  1.00  0.58           H  
ATOM   4327  HE1 TYR A 268     251.002 283.787 254.031  1.00  0.58           H  
ATOM   4328  HE2 TYR A 268     255.092 285.038 253.456  1.00  0.58           H  
ATOM   4329  HH  TYR A 268     254.115 284.539 255.504  1.00  0.58           H  
ATOM   4330  N   ALA A 269     251.980 286.578 248.117  1.00  0.65           N  
ATOM   4331  CA  ALA A 269     251.792 288.020 247.964  1.00  0.65           C  
ATOM   4332  C   ALA A 269     250.356 288.400 247.563  1.00  0.65           C  
ATOM   4333  O   ALA A 269     249.798 289.325 248.149  1.00  0.65           O  
ATOM   4334  CB  ALA A 269     252.802 288.559 246.946  1.00  0.65           C  
ATOM   4335  H   ALA A 269     252.660 286.119 247.521  1.00  0.65           H  
ATOM   4336  HA  ALA A 269     251.994 288.494 248.924  1.00  0.65           H  
ATOM   4337  HB1 ALA A 269     252.622 288.140 245.956  1.00  0.65           H  
ATOM   4338  HB2 ALA A 269     253.810 288.301 247.272  1.00  0.65           H  
ATOM   4339  HB3 ALA A 269     252.699 289.643 246.906  1.00  0.65           H  
ATOM   4340  N   MET A 270     249.729 287.691 246.614  1.00  0.58           N  
ATOM   4341  CA  MET A 270     248.339 287.960 246.205  1.00  0.58           C  
ATOM   4342  C   MET A 270     247.340 287.716 247.345  1.00  0.58           C  
ATOM   4343  O   MET A 270     246.436 288.526 247.569  1.00  0.58           O  
ATOM   4344  CB  MET A 270     247.924 287.071 245.022  1.00  0.58           C  
ATOM   4345  CG  MET A 270     248.717 287.360 243.755  1.00  0.58           C  
ATOM   4346  SD  MET A 270     248.473 286.125 242.455  1.00  0.58           S  
ATOM   4347  CE  MET A 270     249.777 286.706 241.350  1.00  0.58           C  
ATOM   4348  H   MET A 270     250.233 286.939 246.159  1.00  0.58           H  
ATOM   4349  HA  MET A 270     248.289 289.007 245.901  1.00  0.58           H  
ATOM   4350  HB2 MET A 270     246.866 287.232 244.805  1.00  0.58           H  
ATOM   4351  HB3 MET A 270     248.055 286.023 245.289  1.00  0.58           H  
ATOM   4352  HG2 MET A 270     249.776 287.399 243.995  1.00  0.58           H  
ATOM   4353  HG3 MET A 270     248.416 288.338 243.382  1.00  0.58           H  
ATOM   4354  HE1 MET A 270     249.753 286.139 240.419  1.00  0.58           H  
ATOM   4355  HE2 MET A 270     250.749 286.576 241.829  1.00  0.58           H  
ATOM   4356  HE3 MET A 270     249.612 287.764 241.153  1.00  0.58           H  
ATOM   4357  N   LEU A 271     247.533 286.615 248.082  1.00  0.58           N  
ATOM   4358  CA  LEU A 271     246.706 286.221 249.227  1.00  0.58           C  
ATOM   4359  C   LEU A 271     246.830 287.192 250.411  1.00  0.58           C  
ATOM   4360  O   LEU A 271     245.910 287.260 251.222  1.00  0.58           O  
ATOM   4361  CB  LEU A 271     247.065 284.780 249.647  1.00  0.58           C  
ATOM   4362  CG  LEU A 271     246.724 283.699 248.600  1.00  0.58           C  
ATOM   4363  CD1 LEU A 271     247.344 282.364 249.006  1.00  0.58           C  
ATOM   4364  CD2 LEU A 271     245.211 283.499 248.464  1.00  0.58           C  
ATOM   4365  H   LEU A 271     248.297 286.000 247.816  1.00  0.58           H  
ATOM   4366  HA  LEU A 271     245.660 286.250 248.924  1.00  0.58           H  
ATOM   4367  HB2 LEU A 271     248.135 284.740 249.858  1.00  0.58           H  
ATOM   4368  HB3 LEU A 271     246.542 284.538 250.574  1.00  0.58           H  
ATOM   4369  HG  LEU A 271     247.123 283.980 247.627  1.00  0.58           H  
ATOM   4370 HD11 LEU A 271     246.983 282.058 249.990  1.00  0.58           H  
ATOM   4371 HD12 LEU A 271     248.428 282.466 249.062  1.00  0.58           H  
ATOM   4372 HD13 LEU A 271     247.102 281.596 248.274  1.00  0.58           H  
ATOM   4373 HD21 LEU A 271     244.786 283.229 249.429  1.00  0.58           H  
ATOM   4374 HD22 LEU A 271     245.012 282.700 247.750  1.00  0.58           H  
ATOM   4375 HD23 LEU A 271     244.743 284.410 248.098  1.00  0.58           H  
ATOM   4376  N   LYS A 272     247.924 287.965 250.492  1.00  0.59           N  
ATOM   4377  CA  LYS A 272     248.121 289.059 251.459  1.00  0.59           C  
ATOM   4378  C   LYS A 272     247.445 290.385 251.100  1.00  0.59           C  
ATOM   4379  O   LYS A 272     247.165 291.133 252.031  1.00  0.59           O  
ATOM   4380  CB  LYS A 272     249.623 289.345 251.624  1.00  0.59           C  
ATOM   4381  CG  LYS A 272     250.378 288.349 252.523  1.00  0.59           C  
ATOM   4382  CD  LYS A 272     251.883 288.673 252.532  1.00  0.59           C  
ATOM   4383  CE  LYS A 272     252.643 287.767 253.516  1.00  0.59           C  
ATOM   4384  NZ  LYS A 272     254.116 287.951 253.406  1.00  0.59           N1+
ATOM   4385  H   LYS A 272     248.672 287.777 249.834  1.00  0.59           H  
ATOM   4386  HA  LYS A 272     247.710 288.775 252.428  1.00  0.59           H  
ATOM   4387  HB2 LYS A 272     250.080 289.359 250.629  1.00  0.59           H  
ATOM   4388  HB3 LYS A 272     249.716 290.341 252.068  1.00  0.59           H  
ATOM   4389  HG2 LYS A 272     249.990 288.428 253.538  1.00  0.59           H  
ATOM   4390  HG3 LYS A 272     250.225 287.330 252.170  1.00  0.59           H  
ATOM   4391  HD2 LYS A 272     252.024 289.724 252.806  1.00  0.59           H  
ATOM   4392  HD3 LYS A 272     252.275 288.517 251.525  1.00  0.59           H  
ATOM   4393  HE2 LYS A 272     252.384 286.728 253.290  1.00  0.59           H  
ATOM   4394  HE3 LYS A 272     252.304 287.975 254.535  1.00  0.59           H  
ATOM   4395  HZ1 LYS A 272     254.410 287.698 252.474  1.00  0.59           H  
ATOM   4396  HZ2 LYS A 272     254.628 287.373 254.056  1.00  0.59           H  
ATOM   4397  HZ3 LYS A 272     254.372 288.910 253.591  1.00  0.59           H  
ATOM   4398  N   THR A 273     247.248 290.735 249.811  1.00  0.68           N  
ATOM   4399  CA  THR A 273     246.944 292.128 249.463  1.00  0.68           C  
ATOM   4400  C   THR A 273     245.537 292.353 248.965  1.00  0.68           C  
ATOM   4401  O   THR A 273     245.037 293.482 248.998  1.00  0.68           O  
ATOM   4402  CB  THR A 273     247.904 292.711 248.426  1.00  0.68           C  
ATOM   4403  CG2 THR A 273     249.336 292.672 248.979  1.00  0.68           C  
ATOM   4404  OG1 THR A 273     247.886 291.981 247.208  1.00  0.68           O  
ATOM   4405  H   THR A 273     247.310 290.036 249.084  1.00  0.68           H  
ATOM   4406  HA  THR A 273     247.064 292.645 250.415  1.00  0.68           H  
ATOM   4407  HB  THR A 273     247.580 293.732 248.225  1.00  0.68           H  
ATOM   4408  HG1 THR A 273     248.488 292.416 246.600  1.00  0.68           H  
ATOM   4409 HG21 THR A 273     249.625 291.638 249.167  1.00  0.68           H  
ATOM   4410 HG22 THR A 273     249.381 293.237 249.910  1.00  0.68           H  
ATOM   4411 HG23 THR A 273     250.018 293.113 248.252  1.00  0.68           H  
ATOM   4412  N   VAL A 274     244.832 291.303 248.524  1.00  0.68           N  
ATOM   4413  CA  VAL A 274     243.492 291.421 247.979  1.00  0.68           C  
ATOM   4414  C   VAL A 274     242.473 291.203 249.097  1.00  0.68           C  
ATOM   4415  O   VAL A 274     242.617 290.225 249.826  1.00  0.68           O  
ATOM   4416  CB  VAL A 274     243.297 290.459 246.817  1.00  0.68           C  
ATOM   4417  CG1 VAL A 274     241.864 290.537 246.258  1.00  0.68           C  
ATOM   4418  CG2 VAL A 274     244.320 290.829 245.724  1.00  0.68           C  
ATOM   4419  H   VAL A 274     245.253 290.386 248.573  1.00  0.68           H  
ATOM   4420  HA  VAL A 274     243.342 292.423 247.577  1.00  0.68           H  
ATOM   4421  HB  VAL A 274     243.451 289.435 247.158  1.00  0.68           H  
ATOM   4422 HG11 VAL A 274     241.667 291.549 245.904  1.00  0.68           H  
ATOM   4423 HG12 VAL A 274     241.153 290.282 247.044  1.00  0.68           H  
ATOM   4424 HG13 VAL A 274     241.758 289.835 245.431  1.00  0.68           H  
ATOM   4425 HG21 VAL A 274     244.148 291.855 245.398  1.00  0.68           H  
ATOM   4426 HG22 VAL A 274     244.206 290.154 244.876  1.00  0.68           H  
ATOM   4427 HG23 VAL A 274     245.329 290.740 246.126  1.00  0.68           H  
ATOM   4428  N   PRO A 275     241.454 292.047 249.342  1.00  0.65           N  
ATOM   4429  CA  PRO A 275     240.667 291.947 250.575  1.00  0.65           C  
ATOM   4430  C   PRO A 275     239.754 290.739 250.591  1.00  0.65           C  
ATOM   4431  O   PRO A 275     239.608 290.067 251.608  1.00  0.65           O  
ATOM   4432  CB  PRO A 275     239.840 293.252 250.598  1.00  0.65           C  
ATOM   4433  CG  PRO A 275     240.593 294.217 249.679  1.00  0.65           C  
ATOM   4434  CD  PRO A 275     241.169 293.292 248.614  1.00  0.65           C  
ATOM   4435  HA  PRO A 275     241.310 291.824 251.447  1.00  0.65           H  
ATOM   4436  HB2 PRO A 275     238.833 293.073 250.222  1.00  0.65           H  
ATOM   4437  HB3 PRO A 275     239.785 293.652 251.610  1.00  0.65           H  
ATOM   4438  HG2 PRO A 275     241.386 294.735 250.219  1.00  0.65           H  
ATOM   4439  HG3 PRO A 275     239.915 294.948 249.239  1.00  0.65           H  
ATOM   4440  HD2 PRO A 275     242.082 293.710 248.190  1.00  0.65           H  
ATOM   4441  HD3 PRO A 275     240.445 293.119 247.818  1.00  0.65           H  
ATOM   4442  N   SER A 276     239.090 290.469 249.462  1.00  0.67           N  
ATOM   4443  CA  SER A 276     238.117 289.405 249.368  1.00  0.67           C  
ATOM   4444  C   SER A 276     238.759 288.095 248.984  1.00  0.67           C  
ATOM   4445  O   SER A 276     239.334 287.958 247.910  1.00  0.67           O  
ATOM   4446  CB  SER A 276     237.045 289.701 248.293  1.00  0.67           C  
ATOM   4447  OG  SER A 276     236.345 290.901 248.602  1.00  0.67           O  
ATOM   4448  H   SER A 276     239.276 291.031 248.643  1.00  0.67           H  
ATOM   4449  HA  SER A 276     237.663 289.339 250.357  1.00  0.67           H  
ATOM   4450  HB2 SER A 276     236.337 288.873 248.255  1.00  0.67           H  
ATOM   4451  HB3 SER A 276     237.530 289.809 247.323  1.00  0.67           H  
ATOM   4452  HG  SER A 276     235.692 291.042 247.913  1.00  0.67           H  
ATOM   4453  N   LYS A 277     238.609 287.050 249.818  1.00  0.63           N  
ATOM   4454  CA  LYS A 277     239.109 285.718 249.511  1.00  0.63           C  
ATOM   4455  C   LYS A 277     238.636 285.085 248.193  1.00  0.63           C  
ATOM   4456  O   LYS A 277     239.478 284.425 247.579  1.00  0.63           O  
ATOM   4457  CB  LYS A 277     238.923 284.764 250.722  1.00  0.63           C  
ATOM   4458  CG  LYS A 277     237.469 284.305 250.979  1.00  0.63           C  
ATOM   4459  CD  LYS A 277     237.280 283.344 252.171  1.00  0.63           C  
ATOM   4460  CE  LYS A 277     237.839 281.928 251.946  1.00  0.63           C  
ATOM   4461  NZ  LYS A 277     237.578 281.055 253.120  1.00  0.63           N1+
ATOM   4462  H   LYS A 277     238.129 287.196 250.695  1.00  0.63           H  
ATOM   4463  HA  LYS A 277     240.172 285.896 249.349  1.00  0.63           H  
ATOM   4464  HB2 LYS A 277     239.539 283.880 250.551  1.00  0.63           H  
ATOM   4465  HB3 LYS A 277     239.298 285.257 251.618  1.00  0.63           H  
ATOM   4466  HG2 LYS A 277     236.884 285.204 251.176  1.00  0.63           H  
ATOM   4467  HG3 LYS A 277     237.087 283.811 250.085  1.00  0.63           H  
ATOM   4468  HD2 LYS A 277     236.212 283.260 252.374  1.00  0.63           H  
ATOM   4469  HD3 LYS A 277     237.754 283.783 253.052  1.00  0.63           H  
ATOM   4470  HE2 LYS A 277     238.917 281.992 251.767  1.00  0.63           H  
ATOM   4471  HE3 LYS A 277     237.363 281.493 251.067  1.00  0.63           H  
ATOM   4472  HZ1 LYS A 277     238.016 281.452 253.939  1.00  0.63           H  
ATOM   4473  HZ2 LYS A 277     237.958 280.135 252.947  1.00  0.63           H  
ATOM   4474  N   PRO A 278     237.410 285.203 247.632  1.00  0.65           N  
ATOM   4475  CA  PRO A 278     237.173 284.724 246.281  1.00  0.65           C  
ATOM   4476  C   PRO A 278     237.919 285.548 245.252  1.00  0.65           C  
ATOM   4477  O   PRO A 278     238.335 284.981 244.254  1.00  0.65           O  
ATOM   4478  CB  PRO A 278     235.653 284.784 246.089  1.00  0.65           C  
ATOM   4479  CG  PRO A 278     235.169 285.844 247.079  1.00  0.65           C  
ATOM   4480  CD  PRO A 278     236.193 285.789 248.215  1.00  0.65           C  
ATOM   4481  HA  PRO A 278     237.546 283.709 246.142  1.00  0.65           H  
ATOM   4482  HB2 PRO A 278     235.407 285.074 245.067  1.00  0.65           H  
ATOM   4483  HB3 PRO A 278     235.201 283.818 246.311  1.00  0.65           H  
ATOM   4484  HG2 PRO A 278     234.171 285.604 247.446  1.00  0.65           H  
ATOM   4485  HG3 PRO A 278     235.158 286.830 246.615  1.00  0.65           H  
ATOM   4486  HD2 PRO A 278     235.824 285.165 249.029  1.00  0.65           H  
ATOM   4487  HD3 PRO A 278     236.397 286.792 248.590  1.00  0.65           H  
ATOM   4488  N   ALA A 279     238.138 286.863 245.448  1.00  0.72           N  
ATOM   4489  CA  ALA A 279     238.925 287.662 244.528  1.00  0.72           C  
ATOM   4490  C   ALA A 279     240.372 287.198 244.406  1.00  0.72           C  
ATOM   4491  O   ALA A 279     240.898 287.083 243.305  1.00  0.72           O  
ATOM   4492  CB  ALA A 279     238.863 289.143 244.929  1.00  0.72           C  
ATOM   4493  H   ALA A 279     237.741 287.307 246.263  1.00  0.72           H  
ATOM   4494  HA  ALA A 279     238.482 287.530 243.541  1.00  0.72           H  
ATOM   4495  HB1 ALA A 279     239.307 289.271 245.916  1.00  0.72           H  
ATOM   4496  HB2 ALA A 279     237.823 289.470 244.953  1.00  0.72           H  
ATOM   4497  HB3 ALA A 279     239.414 289.740 244.202  1.00  0.72           H  
ATOM   4498  N   GLY A 280     241.025 286.853 245.536  1.00  0.67           N  
ATOM   4499  CA  GLY A 280     242.317 286.159 245.548  1.00  0.67           C  
ATOM   4500  C   GLY A 280     242.389 284.909 244.655  1.00  0.67           C  
ATOM   4501  O   GLY A 280     243.255 284.816 243.786  1.00  0.67           O  
ATOM   4502  H   GLY A 280     240.600 287.086 246.422  1.00  0.67           H  
ATOM   4503  HA2 GLY A 280     243.076 286.864 245.209  1.00  0.67           H  
ATOM   4504  HA3 GLY A 280     242.527 285.867 246.577  1.00  0.67           H  
ATOM   4505  N   LEU A 281     241.462 283.964 244.836  1.00  0.69           N  
ATOM   4506  CA  LEU A 281     241.378 282.742 244.025  1.00  0.69           C  
ATOM   4507  C   LEU A 281     241.052 283.041 242.552  1.00  0.69           C  
ATOM   4508  O   LEU A 281     241.651 282.454 241.648  1.00  0.69           O  
ATOM   4509  CB  LEU A 281     240.348 281.785 244.662  1.00  0.69           C  
ATOM   4510  CG  LEU A 281     240.181 280.426 243.950  1.00  0.69           C  
ATOM   4511  CD1 LEU A 281     241.464 279.593 243.992  1.00  0.69           C  
ATOM   4512  CD2 LEU A 281     239.069 279.613 244.622  1.00  0.69           C  
ATOM   4513  H   LEU A 281     240.792 284.097 245.574  1.00  0.69           H  
ATOM   4514  HA  LEU A 281     242.358 282.263 244.043  1.00  0.69           H  
ATOM   4515  HB2 LEU A 281     240.613 281.611 245.705  1.00  0.69           H  
ATOM   4516  HB3 LEU A 281     239.377 282.285 244.629  1.00  0.69           H  
ATOM   4517  HG  LEU A 281     239.898 280.589 242.910  1.00  0.69           H  
ATOM   4518 HD11 LEU A 281     241.783 279.447 245.023  1.00  0.69           H  
ATOM   4519 HD12 LEU A 281     242.253 280.094 243.432  1.00  0.69           H  
ATOM   4520 HD13 LEU A 281     241.287 278.622 243.531  1.00  0.69           H  
ATOM   4521 HD21 LEU A 281     239.316 279.419 245.666  1.00  0.69           H  
ATOM   4522 HD22 LEU A 281     238.945 278.667 244.096  1.00  0.69           H  
ATOM   4523 HD23 LEU A 281     238.141 280.183 244.568  1.00  0.69           H  
ATOM   4524  N   VAL A 282     240.132 283.982 242.307  1.00  0.72           N  
ATOM   4525  CA  VAL A 282     239.768 284.408 240.964  1.00  0.72           C  
ATOM   4526  C   VAL A 282     240.932 285.024 240.178  1.00  0.72           C  
ATOM   4527  O   VAL A 282     241.061 284.779 238.984  1.00  0.72           O  
ATOM   4528  CB  VAL A 282     238.543 285.321 240.977  1.00  0.72           C  
ATOM   4529  CG1 VAL A 282     238.256 285.939 239.599  1.00  0.72           C  
ATOM   4530  CG2 VAL A 282     237.293 284.524 241.402  1.00  0.72           C  
ATOM   4531  H   VAL A 282     239.657 284.413 243.088  1.00  0.72           H  
ATOM   4532  HA  VAL A 282     239.501 283.499 240.425  1.00  0.72           H  
ATOM   4533  HB  VAL A 282     238.763 286.121 241.684  1.00  0.72           H  
ATOM   4534 HG11 VAL A 282     238.035 285.146 238.884  1.00  0.72           H  
ATOM   4535 HG12 VAL A 282     239.129 286.499 239.263  1.00  0.72           H  
ATOM   4536 HG13 VAL A 282     237.401 286.610 239.673  1.00  0.72           H  
ATOM   4537 HG21 VAL A 282     237.102 283.734 240.676  1.00  0.72           H  
ATOM   4538 HG22 VAL A 282     236.433 285.193 241.446  1.00  0.72           H  
ATOM   4539 HG23 VAL A 282     237.460 284.082 242.384  1.00  0.72           H  
ATOM   4540  N   ILE A 283     241.851 285.795 240.803  1.00  0.69           N  
ATOM   4541  CA  ILE A 283     243.068 286.298 240.146  1.00  0.69           C  
ATOM   4542  C   ILE A 283     243.953 285.174 239.599  1.00  0.69           C  
ATOM   4543  O   ILE A 283     244.485 285.282 238.489  1.00  0.69           O  
ATOM   4544  CB  ILE A 283     243.881 287.195 241.083  1.00  0.69           C  
ATOM   4545  CG1 ILE A 283     243.102 288.492 241.390  1.00  0.69           C  
ATOM   4546  CG2 ILE A 283     245.270 287.560 240.502  1.00  0.69           C  
ATOM   4547  CD1 ILE A 283     243.652 289.234 242.606  1.00  0.69           C  
ATOM   4548  H   ILE A 283     241.694 286.038 241.771  1.00  0.69           H  
ATOM   4549  HA  ILE A 283     242.711 286.878 239.295  1.00  0.69           H  
ATOM   4550  HB  ILE A 283     244.043 286.626 241.999  1.00  0.69           H  
ATOM   4551 HG12 ILE A 283     243.163 289.150 240.523  1.00  0.69           H  
ATOM   4552 HG13 ILE A 283     242.059 288.236 241.579  1.00  0.69           H  
ATOM   4553 HG21 ILE A 283     245.141 288.131 239.583  1.00  0.69           H  
ATOM   4554 HG22 ILE A 283     245.825 286.647 240.287  1.00  0.69           H  
ATOM   4555 HG23 ILE A 283     245.821 288.159 241.227  1.00  0.69           H  
ATOM   4556 HD11 ILE A 283     244.695 289.496 242.430  1.00  0.69           H  
ATOM   4557 HD12 ILE A 283     243.581 288.593 243.485  1.00  0.69           H  
ATOM   4558 HD13 ILE A 283     243.072 290.142 242.771  1.00  0.69           H  
ATOM   4559  N   VAL A 284     244.121 284.093 240.367  1.00  0.68           N  
ATOM   4560  CA  VAL A 284     244.884 282.919 239.924  1.00  0.68           C  
ATOM   4561  C   VAL A 284     244.196 282.284 238.718  1.00  0.68           C  
ATOM   4562  O   VAL A 284     244.842 282.045 237.699  1.00  0.68           O  
ATOM   4563  CB  VAL A 284     245.111 281.916 241.073  1.00  0.68           C  
ATOM   4564  CG1 VAL A 284     245.830 280.644 240.606  1.00  0.68           C  
ATOM   4565  CG2 VAL A 284     245.925 282.562 242.201  1.00  0.68           C  
ATOM   4566  H   VAL A 284     243.670 284.072 241.274  1.00  0.68           H  
ATOM   4567  HA  VAL A 284     245.864 283.253 239.585  1.00  0.68           H  
ATOM   4568  HB  VAL A 284     244.147 281.617 241.482  1.00  0.68           H  
ATOM   4569 HG11 VAL A 284     246.779 280.901 240.134  1.00  0.68           H  
ATOM   4570 HG12 VAL A 284     245.212 280.099 239.893  1.00  0.68           H  
ATOM   4571 HG13 VAL A 284     246.020 279.991 241.458  1.00  0.68           H  
ATOM   4572 HG21 VAL A 284     246.869 282.937 241.807  1.00  0.68           H  
ATOM   4573 HG22 VAL A 284     246.121 281.831 242.985  1.00  0.68           H  
ATOM   4574 HG23 VAL A 284     245.369 283.391 242.639  1.00  0.68           H  
ATOM   4575  N   LEU A 285     242.874 282.100 238.796  1.00  0.76           N  
ATOM   4576  CA  LEU A 285     242.081 281.560 237.695  1.00  0.76           C  
ATOM   4577  C   LEU A 285     242.127 282.419 236.434  1.00  0.76           C  
ATOM   4578  O   LEU A 285     242.407 281.927 235.342  1.00  0.76           O  
ATOM   4579  CB  LEU A 285     240.617 281.360 238.159  1.00  0.76           C  
ATOM   4580  CG  LEU A 285     239.660 280.763 237.108  1.00  0.76           C  
ATOM   4581  CD1 LEU A 285     240.110 279.379 236.621  1.00  0.76           C  
ATOM   4582  CD2 LEU A 285     238.236 280.690 237.672  1.00  0.76           C  
ATOM   4583  H   LEU A 285     242.403 282.340 239.663  1.00  0.76           H  
ATOM   4584  HA  LEU A 285     242.505 280.590 237.436  1.00  0.76           H  
ATOM   4585  HB2 LEU A 285     240.627 280.693 239.021  1.00  0.76           H  
ATOM   4586  HB3 LEU A 285     240.224 282.332 238.456  1.00  0.76           H  
ATOM   4587  HG  LEU A 285     239.677 281.427 236.244  1.00  0.76           H  
ATOM   4588 HD11 LEU A 285     240.107 278.681 237.458  1.00  0.76           H  
ATOM   4589 HD12 LEU A 285     241.117 279.448 236.209  1.00  0.76           H  
ATOM   4590 HD13 LEU A 285     239.426 279.025 235.850  1.00  0.76           H  
ATOM   4591 HD21 LEU A 285     238.221 280.026 238.536  1.00  0.76           H  
ATOM   4592 HD22 LEU A 285     237.561 280.306 236.907  1.00  0.76           H  
ATOM   4593 HD23 LEU A 285     237.913 281.686 237.974  1.00  0.76           H  
ATOM   4594  N   LEU A 286     241.923 283.744 236.567  1.00  0.79           N  
ATOM   4595  CA  LEU A 286     241.971 284.694 235.473  1.00  0.79           C  
ATOM   4596  C   LEU A 286     243.333 284.781 234.803  1.00  0.79           C  
ATOM   4597  O   LEU A 286     243.423 284.763 233.579  1.00  0.79           O  
ATOM   4598  CB  LEU A 286     241.586 286.117 235.960  1.00  0.79           C  
ATOM   4599  CG  LEU A 286     240.095 286.341 236.292  1.00  0.79           C  
ATOM   4600  CD1 LEU A 286     239.905 287.714 236.955  1.00  0.79           C  
ATOM   4601  CD2 LEU A 286     239.199 286.242 235.053  1.00  0.79           C  
ATOM   4602  H   LEU A 286     241.723 284.099 237.491  1.00  0.79           H  
ATOM   4603  HA  LEU A 286     241.254 284.323 234.741  1.00  0.79           H  
ATOM   4604  HB2 LEU A 286     242.163 286.328 236.860  1.00  0.79           H  
ATOM   4605  HB3 LEU A 286     241.863 286.823 235.177  1.00  0.79           H  
ATOM   4606  HG  LEU A 286     239.797 285.548 236.978  1.00  0.79           H  
ATOM   4607 HD11 LEU A 286     240.206 288.498 236.260  1.00  0.79           H  
ATOM   4608 HD12 LEU A 286     240.518 287.771 237.855  1.00  0.79           H  
ATOM   4609 HD13 LEU A 286     238.856 287.847 237.221  1.00  0.79           H  
ATOM   4610 HD21 LEU A 286     239.472 287.023 234.344  1.00  0.79           H  
ATOM   4611 HD22 LEU A 286     238.157 286.366 235.347  1.00  0.79           H  
ATOM   4612 HD23 LEU A 286     239.331 285.266 234.586  1.00  0.79           H  
ATOM   4613  N   SER A 287     244.450 284.841 235.559  1.00  0.67           N  
ATOM   4614  CA  SER A 287     245.781 284.888 234.956  1.00  0.67           C  
ATOM   4615  C   SER A 287     246.133 283.649 234.150  1.00  0.67           C  
ATOM   4616  O   SER A 287     246.643 283.737 233.034  1.00  0.67           O  
ATOM   4617  CB  SER A 287     246.900 285.224 235.977  1.00  0.67           C  
ATOM   4618  OG  SER A 287     247.078 284.217 236.972  1.00  0.67           O  
ATOM   4619  H   SER A 287     244.364 284.854 236.565  1.00  0.67           H  
ATOM   4620  HA  SER A 287     245.725 285.715 234.248  1.00  0.67           H  
ATOM   4621  HB2 SER A 287     246.645 286.160 236.474  1.00  0.67           H  
ATOM   4622  HB3 SER A 287     247.838 285.344 235.435  1.00  0.67           H  
ATOM   4623  HG  SER A 287     247.937 283.797 236.826  1.00  0.67           H  
ATOM   4624  N   LEU A 288     245.795 282.455 234.662  1.00  0.74           N  
ATOM   4625  CA  LEU A 288     245.926 281.207 233.938  1.00  0.74           C  
ATOM   4626  C   LEU A 288     245.045 281.128 232.691  1.00  0.74           C  
ATOM   4627  O   LEU A 288     245.496 280.702 231.628  1.00  0.74           O  
ATOM   4628  CB  LEU A 288     245.667 280.030 234.898  1.00  0.74           C  
ATOM   4629  CG  LEU A 288     246.697 279.884 236.038  1.00  0.74           C  
ATOM   4630  CD1 LEU A 288     246.202 278.849 237.050  1.00  0.74           C  
ATOM   4631  CD2 LEU A 288     248.060 279.419 235.519  1.00  0.74           C  
ATOM   4632  H   LEU A 288     245.430 282.425 235.603  1.00  0.74           H  
ATOM   4633  HA  LEU A 288     246.949 281.149 233.565  1.00  0.74           H  
ATOM   4634  HB2 LEU A 288     244.675 280.161 235.335  1.00  0.74           H  
ATOM   4635  HB3 LEU A 288     245.654 279.105 234.324  1.00  0.74           H  
ATOM   4636  HG  LEU A 288     246.830 280.834 236.553  1.00  0.74           H  
ATOM   4637 HD11 LEU A 288     246.084 277.878 236.569  1.00  0.74           H  
ATOM   4638 HD12 LEU A 288     245.244 279.172 237.456  1.00  0.74           H  
ATOM   4639 HD13 LEU A 288     246.915 278.766 237.871  1.00  0.74           H  
ATOM   4640 HD21 LEU A 288     247.954 278.481 234.974  1.00  0.74           H  
ATOM   4641 HD22 LEU A 288     248.739 279.271 236.359  1.00  0.74           H  
ATOM   4642 HD23 LEU A 288     248.487 280.175 234.863  1.00  0.74           H  
ATOM   4643  N   GLN A 289     243.780 281.594 232.757  1.00  0.73           N  
ATOM   4644  CA  GLN A 289     242.914 281.709 231.591  1.00  0.73           C  
ATOM   4645  C   GLN A 289     243.452 282.666 230.523  1.00  0.73           C  
ATOM   4646  O   GLN A 289     243.425 282.356 229.333  1.00  0.73           O  
ATOM   4647  CB  GLN A 289     241.479 282.116 232.013  1.00  0.73           C  
ATOM   4648  CG  GLN A 289     240.709 281.001 232.767  1.00  0.73           C  
ATOM   4649  CD  GLN A 289     239.355 281.503 233.275  1.00  0.73           C  
ATOM   4650  NE2 GLN A 289     238.418 280.554 233.516  1.00  0.73           N  
ATOM   4651  OE1 GLN A 289     239.112 282.693 233.461  1.00  0.73           O  
ATOM   4652  H   GLN A 289     243.417 281.876 233.656  1.00  0.73           H  
ATOM   4653  HA  GLN A 289     242.890 280.721 231.132  1.00  0.73           H  
ATOM   4654  HB2 GLN A 289     241.546 282.988 232.664  1.00  0.73           H  
ATOM   4655  HB3 GLN A 289     240.917 282.375 231.116  1.00  0.73           H  
ATOM   4656  HG2 GLN A 289     241.306 280.670 233.617  1.00  0.73           H  
ATOM   4657  HG3 GLN A 289     240.545 280.163 232.090  1.00  0.73           H  
ATOM   4658 HE21 GLN A 289     237.504 280.821 233.854  1.00  0.73           H  
ATOM   4659 HE22 GLN A 289     238.633 279.580 233.358  1.00  0.73           H  
ATOM   4660  N   LEU A 290     244.010 283.832 230.912  1.00  0.65           N  
ATOM   4661  CA  LEU A 290     244.681 284.741 229.990  1.00  0.65           C  
ATOM   4662  C   LEU A 290     245.894 284.122 229.301  1.00  0.65           C  
ATOM   4663  O   LEU A 290     246.058 284.230 228.090  1.00  0.65           O  
ATOM   4664  CB  LEU A 290     245.148 286.022 230.720  1.00  0.65           C  
ATOM   4665  CG  LEU A 290     244.015 286.937 231.223  1.00  0.65           C  
ATOM   4666  CD1 LEU A 290     244.604 288.036 232.114  1.00  0.65           C  
ATOM   4667  CD2 LEU A 290     243.219 287.560 230.071  1.00  0.65           C  
ATOM   4668  H   LEU A 290     243.960 284.087 231.888  1.00  0.65           H  
ATOM   4669  HA  LEU A 290     243.938 284.975 229.228  1.00  0.65           H  
ATOM   4670  HB2 LEU A 290     245.746 285.721 231.580  1.00  0.65           H  
ATOM   4671  HB3 LEU A 290     245.766 286.597 230.031  1.00  0.65           H  
ATOM   4672  HG  LEU A 290     243.321 286.324 231.798  1.00  0.65           H  
ATOM   4673 HD11 LEU A 290     245.297 288.643 231.532  1.00  0.65           H  
ATOM   4674 HD12 LEU A 290     245.135 287.580 232.950  1.00  0.65           H  
ATOM   4675 HD13 LEU A 290     243.800 288.666 232.494  1.00  0.65           H  
ATOM   4676 HD21 LEU A 290     243.879 288.184 229.469  1.00  0.65           H  
ATOM   4677 HD22 LEU A 290     242.412 288.171 230.476  1.00  0.65           H  
ATOM   4678 HD23 LEU A 290     242.800 286.769 229.449  1.00  0.65           H  
ATOM   4679  N   LEU A 291     246.755 283.397 230.044  1.00  0.61           N  
ATOM   4680  CA  LEU A 291     247.896 282.671 229.472  1.00  0.61           C  
ATOM   4681  C   LEU A 291     247.460 281.532 228.536  1.00  0.61           C  
ATOM   4682  O   LEU A 291     248.158 281.262 227.561  1.00  0.61           O  
ATOM   4683  CB  LEU A 291     248.796 282.139 230.603  1.00  0.61           C  
ATOM   4684  CG  LEU A 291     249.541 283.230 231.398  1.00  0.61           C  
ATOM   4685  CD1 LEU A 291     250.164 282.615 232.653  1.00  0.61           C  
ATOM   4686  CD2 LEU A 291     250.665 283.863 230.574  1.00  0.61           C  
ATOM   4687  H   LEU A 291     246.619 283.359 231.044  1.00  0.61           H  
ATOM   4688  HA  LEU A 291     248.469 283.365 228.858  1.00  0.61           H  
ATOM   4689  HB2 LEU A 291     248.175 281.560 231.288  1.00  0.61           H  
ATOM   4690  HB3 LEU A 291     249.534 281.459 230.175  1.00  0.61           H  
ATOM   4691  HG  LEU A 291     248.851 284.014 231.703  1.00  0.61           H  
ATOM   4692 HD11 LEU A 291     250.856 281.819 232.378  1.00  0.61           H  
ATOM   4693 HD12 LEU A 291     249.374 282.209 233.286  1.00  0.61           H  
ATOM   4694 HD13 LEU A 291     250.695 283.383 233.214  1.00  0.61           H  
ATOM   4695 HD21 LEU A 291     251.364 283.099 230.235  1.00  0.61           H  
ATOM   4696 HD22 LEU A 291     251.200 284.595 231.181  1.00  0.61           H  
ATOM   4697 HD23 LEU A 291     250.249 284.383 229.712  1.00  0.61           H  
ATOM   4698  N   PHE A 292     246.317 280.886 228.794  1.00  0.63           N  
ATOM   4699  CA  PHE A 292     245.725 279.889 227.895  1.00  0.63           C  
ATOM   4700  C   PHE A 292     245.238 280.519 226.578  1.00  0.63           C  
ATOM   4701  O   PHE A 292     245.508 279.996 225.500  1.00  0.63           O  
ATOM   4702  CB  PHE A 292     244.593 279.158 228.638  1.00  0.63           C  
ATOM   4703  CG  PHE A 292     243.933 278.090 227.811  1.00  0.63           C  
ATOM   4704  CD1 PHE A 292     242.720 278.367 227.161  1.00  0.63           C  
ATOM   4705  CD2 PHE A 292     244.522 276.825 227.651  1.00  0.63           C  
ATOM   4706  CE1 PHE A 292     242.114 277.409 226.341  1.00  0.63           C  
ATOM   4707  CE2 PHE A 292     243.912 275.860 226.839  1.00  0.63           C  
ATOM   4708  CZ  PHE A 292     242.713 276.155 226.177  1.00  0.63           C  
ATOM   4709  H   PHE A 292     245.823 281.109 229.651  1.00  0.63           H  
ATOM   4710  HA  PHE A 292     246.485 279.156 227.628  1.00  0.63           H  
ATOM   4711  HB2 PHE A 292     245.007 278.696 229.534  1.00  0.63           H  
ATOM   4712  HB3 PHE A 292     243.839 279.892 228.923  1.00  0.63           H  
ATOM   4713  HD1 PHE A 292     242.250 279.330 227.295  1.00  0.63           H  
ATOM   4714  HD2 PHE A 292     245.453 276.597 228.149  1.00  0.63           H  
ATOM   4715  HE1 PHE A 292     241.187 277.637 225.836  1.00  0.63           H  
ATOM   4716  HE2 PHE A 292     244.367 274.887 226.723  1.00  0.63           H  
ATOM   4717  HZ  PHE A 292     242.251 275.415 225.540  1.00  0.63           H  
ATOM   4718  N   LEU A 293     244.577 281.696 226.646  1.00  0.62           N  
ATOM   4719  CA  LEU A 293     244.069 282.453 225.500  1.00  0.62           C  
ATOM   4720  C   LEU A 293     245.139 282.836 224.474  1.00  0.62           C  
ATOM   4721  O   LEU A 293     244.876 283.144 223.311  1.00  0.62           O  
ATOM   4722  CB  LEU A 293     243.371 283.740 226.028  1.00  0.62           C  
ATOM   4723  CG  LEU A 293     242.667 284.641 224.986  1.00  0.62           C  
ATOM   4724  CD1 LEU A 293     241.517 283.923 224.272  1.00  0.62           C  
ATOM   4725  CD2 LEU A 293     242.145 285.934 225.626  1.00  0.62           C  
ATOM   4726  H   LEU A 293     244.420 282.086 227.564  1.00  0.62           H  
ATOM   4727  HA  LEU A 293     243.373 281.800 224.973  1.00  0.62           H  
ATOM   4728  HB2 LEU A 293     242.620 283.431 226.755  1.00  0.62           H  
ATOM   4729  HB3 LEU A 293     244.130 284.344 226.525  1.00  0.62           H  
ATOM   4730  HG  LEU A 293     243.424 284.889 224.242  1.00  0.62           H  
ATOM   4731 HD11 LEU A 293     240.745 283.664 224.996  1.00  0.62           H  
ATOM   4732 HD12 LEU A 293     241.893 283.015 223.801  1.00  0.62           H  
ATOM   4733 HD13 LEU A 293     241.095 284.580 223.511  1.00  0.62           H  
ATOM   4734 HD21 LEU A 293     241.387 285.691 226.371  1.00  0.62           H  
ATOM   4735 HD22 LEU A 293     241.707 286.569 224.856  1.00  0.62           H  
ATOM   4736 HD23 LEU A 293     242.970 286.461 226.106  1.00  0.62           H  
ATOM   4737  N   LEU A 294     246.428 282.801 224.861  1.00  0.56           N  
ATOM   4738  CA  LEU A 294     247.524 283.061 223.960  1.00  0.56           C  
ATOM   4739  C   LEU A 294     247.742 281.990 222.878  1.00  0.56           C  
ATOM   4740  O   LEU A 294     248.447 282.220 221.897  1.00  0.56           O  
ATOM   4741  CB  LEU A 294     248.837 283.331 224.727  1.00  0.56           C  
ATOM   4742  CG  LEU A 294     248.800 284.471 225.761  1.00  0.56           C  
ATOM   4743  CD1 LEU A 294     250.102 284.551 226.555  1.00  0.56           C  
ATOM   4744  CD2 LEU A 294     248.503 285.832 225.121  1.00  0.56           C  
ATOM   4745  H   LEU A 294     246.637 282.583 225.825  1.00  0.56           H  
ATOM   4746  HA  LEU A 294     247.228 283.964 223.426  1.00  0.56           H  
ATOM   4747  HB2 LEU A 294     249.123 282.413 225.238  1.00  0.56           H  
ATOM   4748  HB3 LEU A 294     249.611 283.553 223.998  1.00  0.56           H  
ATOM   4749  HG  LEU A 294     247.982 284.253 226.448  1.00  0.56           H  
ATOM   4750 HD11 LEU A 294     250.930 284.781 225.886  1.00  0.56           H  
ATOM   4751 HD12 LEU A 294     250.284 283.599 227.049  1.00  0.56           H  
ATOM   4752 HD13 LEU A 294     250.020 285.335 227.308  1.00  0.56           H  
ATOM   4753 HD21 LEU A 294     249.301 286.088 224.424  1.00  0.56           H  
ATOM   4754 HD22 LEU A 294     248.441 286.593 225.899  1.00  0.56           H  
ATOM   4755 HD23 LEU A 294     247.555 285.782 224.585  1.00  0.56           H  
ATOM   4756  N   ALA A 295     247.102 280.809 222.989  1.00  0.57           N  
ATOM   4757  CA  ALA A 295     247.146 279.764 221.978  1.00  0.57           C  
ATOM   4758  C   ALA A 295     246.563 280.180 220.620  1.00  0.57           C  
ATOM   4759  O   ALA A 295     247.065 279.802 219.562  1.00  0.57           O  
ATOM   4760  CB  ALA A 295     246.449 278.502 222.521  1.00  0.57           C  
ATOM   4761  H   ALA A 295     246.560 280.639 223.824  1.00  0.57           H  
ATOM   4762  HA  ALA A 295     248.193 279.515 221.799  1.00  0.57           H  
ATOM   4763  HB1 ALA A 295     245.399 278.722 222.716  1.00  0.57           H  
ATOM   4764  HB2 ALA A 295     246.932 278.190 223.447  1.00  0.57           H  
ATOM   4765  HB3 ALA A 295     246.522 277.701 221.785  1.00  0.57           H  
ATOM   4766  N   GLU A 296     245.501 281.007 220.621  1.00  0.52           N  
ATOM   4767  CA  GLU A 296     244.783 281.403 219.422  1.00  0.52           C  
ATOM   4768  C   GLU A 296     244.861 282.890 219.079  1.00  0.52           C  
ATOM   4769  O   GLU A 296     243.980 283.442 218.430  1.00  0.52           O  
ATOM   4770  CB  GLU A 296     243.322 280.891 219.415  1.00  0.52           C  
ATOM   4771  CG  GLU A 296     242.484 281.186 220.682  1.00  0.52           C  
ATOM   4772  CD  GLU A 296     242.739 280.216 221.838  1.00  0.52           C  
ATOM   4773  OE1 GLU A 296     243.134 279.053 221.571  1.00  0.52           O  
ATOM   4774  OE2 GLU A 296     242.530 280.644 222.999  1.00  0.52           O1-
ATOM   4775  H   GLU A 296     245.185 281.374 221.507  1.00  0.52           H  
ATOM   4776  HA  GLU A 296     245.321 280.903 218.616  1.00  0.52           H  
ATOM   4777  HB2 GLU A 296     242.814 281.350 218.567  1.00  0.52           H  
ATOM   4778  HB3 GLU A 296     243.350 279.810 219.280  1.00  0.52           H  
ATOM   4779  HG2 GLU A 296     241.429 281.131 220.415  1.00  0.52           H  
ATOM   4780  HG3 GLU A 296     242.721 282.194 221.022  1.00  0.52           H  
ATOM   4781  N   GLN A 297     245.961 283.596 219.422  1.00  0.28           N  
ATOM   4782  CA  GLN A 297     246.116 285.040 219.201  1.00  0.28           C  
ATOM   4783  C   GLN A 297     245.967 285.512 217.755  1.00  0.28           C  
ATOM   4784  O   GLN A 297     245.597 286.653 217.490  1.00  0.28           O  
ATOM   4785  CB  GLN A 297     247.477 285.555 219.737  1.00  0.28           C  
ATOM   4786  CG  GLN A 297     247.652 285.405 221.255  1.00  0.28           C  
ATOM   4787  CD  GLN A 297     246.670 286.314 221.986  1.00  0.28           C  
ATOM   4788  NE2 GLN A 297     246.794 287.535 221.923  1.00  0.28           N  
ATOM   4789  OE1 GLN A 297     245.659 285.744 222.675  1.00  0.28           O  
ATOM   4790  H   GLN A 297     246.725 283.099 219.858  1.00  0.28           H  
ATOM   4791  HA  GLN A 297     245.281 285.464 219.758  1.00  0.28           H  
ATOM   4792  HB2 GLN A 297     248.272 284.996 219.244  1.00  0.28           H  
ATOM   4793  HB3 GLN A 297     247.566 286.612 219.485  1.00  0.28           H  
ATOM   4794  HG2 GLN A 297     248.671 285.679 221.530  1.00  0.28           H  
ATOM   4795  HG3 GLN A 297     247.465 284.369 221.539  1.00  0.28           H  
ATOM   4796 HE21 GLN A 297     246.131 288.135 222.393  1.00  0.28           H  
ATOM   4797 HE22 GLN A 297     247.559 287.939 221.401  1.00  0.28           H  
ATOM   4798  N   ARG A 298     246.187 284.625 216.763  1.00  0.32           N  
ATOM   4799  CA  ARG A 298     245.936 284.933 215.367  1.00  0.32           C  
ATOM   4800  C   ARG A 298     244.469 285.201 215.024  1.00  0.32           C  
ATOM   4801  O   ARG A 298     244.185 285.771 213.978  1.00  0.32           O  
ATOM   4802  CB  ARG A 298     246.400 283.779 214.439  1.00  0.32           C  
ATOM   4803  CG  ARG A 298     247.905 283.453 214.481  1.00  0.32           C  
ATOM   4804  CD  ARG A 298     248.386 282.563 213.322  1.00  0.32           C  
ATOM   4805  NE  ARG A 298     247.528 281.332 213.296  1.00  0.32           N  
ATOM   4806  CZ  ARG A 298     246.747 280.952 212.274  1.00  0.32           C  
ATOM   4807  NH1 ARG A 298     246.750 281.576 211.100  1.00  0.32           N1+
ATOM   4808  NH2 ARG A 298     245.933 279.912 212.441  1.00  0.32           N  
ATOM   4809  H   ARG A 298     246.541 283.709 217.001  1.00  0.32           H  
ATOM   4810  HA  ARG A 298     246.506 285.847 215.203  1.00  0.32           H  
ATOM   4811  HB2 ARG A 298     245.854 282.880 214.724  1.00  0.32           H  
ATOM   4812  HB3 ARG A 298     246.144 284.049 213.415  1.00  0.32           H  
ATOM   4813  HG2 ARG A 298     248.118 282.940 215.419  1.00  0.32           H  
ATOM   4814  HG3 ARG A 298     248.460 284.391 214.446  1.00  0.32           H  
ATOM   4815  HD2 ARG A 298     249.428 282.284 213.477  1.00  0.32           H  
ATOM   4816  HD3 ARG A 298     248.291 283.100 212.379  1.00  0.32           H  
ATOM   4817  HE  ARG A 298     247.540 280.741 214.115  1.00  0.32           H  
ATOM   4818 HH11 ARG A 298     246.143 281.259 210.358  1.00  0.32           H  
ATOM   4819 HH12 ARG A 298     247.359 282.367 210.950  1.00  0.32           H  
ATOM   4820 HH21 ARG A 298     245.911 279.425 213.325  1.00  0.32           H  
ATOM   4821 HH22 ARG A 298     245.337 279.610 211.683  1.00  0.32           H  
ATOM   4822  N   SER A 299     243.494 284.796 215.867  1.00  0.39           N  
ATOM   4823  CA  SER A 299     242.081 284.996 215.556  1.00  0.39           C  
ATOM   4824  C   SER A 299     241.505 286.264 216.145  1.00  0.39           C  
ATOM   4825  O   SER A 299     240.377 286.645 215.844  1.00  0.39           O  
ATOM   4826  CB  SER A 299     241.209 283.821 216.078  1.00  0.39           C  
ATOM   4827  OG  SER A 299     241.231 283.716 217.504  1.00  0.39           O  
ATOM   4828  H   SER A 299     243.748 284.344 216.734  1.00  0.39           H  
ATOM   4829  HA  SER A 299     242.052 285.059 214.468  1.00  0.39           H  
ATOM   4830  HB2 SER A 299     241.585 282.890 215.653  1.00  0.39           H  
ATOM   4831  HB3 SER A 299     240.180 283.978 215.755  1.00  0.39           H  
ATOM   4832  HG  SER A 299     242.143 283.578 217.771  1.00  0.39           H  
ATOM   4833  N   LEU A 300     242.281 286.981 216.973  1.00  0.31           N  
ATOM   4834  CA  LEU A 300     241.768 288.098 217.742  1.00  0.31           C  
ATOM   4835  C   LEU A 300     241.977 289.417 217.016  1.00  0.31           C  
ATOM   4836  O   LEU A 300     241.718 290.498 217.540  1.00  0.31           O  
ATOM   4837  CB  LEU A 300     242.481 288.177 219.112  1.00  0.31           C  
ATOM   4838  CG  LEU A 300     242.347 286.934 220.016  1.00  0.31           C  
ATOM   4839  CD1 LEU A 300     243.148 287.172 221.298  1.00  0.31           C  
ATOM   4840  CD2 LEU A 300     240.898 286.596 220.389  1.00  0.31           C  
ATOM   4841  H   LEU A 300     243.256 286.734 217.063  1.00  0.31           H  
ATOM   4842  HA  LEU A 300     240.700 287.931 217.879  1.00  0.31           H  
ATOM   4843  HB2 LEU A 300     243.542 288.342 218.927  1.00  0.31           H  
ATOM   4844  HB3 LEU A 300     242.070 289.029 219.653  1.00  0.31           H  
ATOM   4845  HG  LEU A 300     242.730 286.085 219.449  1.00  0.31           H  
ATOM   4846 HD11 LEU A 300     242.733 288.026 221.832  1.00  0.31           H  
ATOM   4847 HD12 LEU A 300     244.189 287.373 221.044  1.00  0.31           H  
ATOM   4848 HD13 LEU A 300     243.093 286.286 221.931  1.00  0.31           H  
ATOM   4849 HD21 LEU A 300     240.469 287.419 220.960  1.00  0.31           H  
ATOM   4850 HD22 LEU A 300     240.880 285.687 220.991  1.00  0.31           H  
ATOM   4851 HD23 LEU A 300     240.316 286.442 219.481  1.00  0.31           H  
ATOM   4852  N   THR A 301     242.455 289.356 215.766  1.00  0.48           N  
ATOM   4853  CA  THR A 301     242.729 290.521 214.953  1.00  0.48           C  
ATOM   4854  C   THR A 301     242.768 290.051 213.521  1.00  0.48           C  
ATOM   4855  O   THR A 301     242.931 288.867 213.244  1.00  0.48           O  
ATOM   4856  CB  THR A 301     244.016 291.246 215.340  1.00  0.48           C  
ATOM   4857  CG2 THR A 301     245.226 290.312 215.218  1.00  0.48           C  
ATOM   4858  OG1 THR A 301     244.248 292.409 214.544  1.00  0.48           O  
ATOM   4859  H   THR A 301     242.634 288.445 215.369  1.00  0.48           H  
ATOM   4860  HA  THR A 301     241.945 291.262 215.108  1.00  0.48           H  
ATOM   4861  HB  THR A 301     243.889 291.560 216.376  1.00  0.48           H  
ATOM   4862  HG1 THR A 301     245.044 292.833 214.874  1.00  0.48           H  
ATOM   4863 HG21 THR A 301     245.344 290.004 214.179  1.00  0.48           H  
ATOM   4864 HG22 THR A 301     245.070 289.432 215.842  1.00  0.48           H  
ATOM   4865 HG23 THR A 301     246.124 290.836 215.546  1.00  0.48           H  
ATOM   4866  N   THR A 302     242.583 290.970 212.562  1.00  0.28           N  
ATOM   4867  CA  THR A 302     242.577 290.659 211.139  1.00  0.28           C  
ATOM   4868  C   THR A 302     243.840 291.138 210.458  1.00  0.28           C  
ATOM   4869  O   THR A 302     244.049 290.899 209.271  1.00  0.28           O  
ATOM   4870  CB  THR A 302     241.390 291.285 210.423  1.00  0.28           C  
ATOM   4871  CG2 THR A 302     240.119 290.512 210.806  1.00  0.28           C  
ATOM   4872  OG1 THR A 302     241.208 292.638 210.828  1.00  0.28           O  
ATOM   4873  H   THR A 302     242.440 291.930 212.842  1.00  0.28           H  
ATOM   4874  HA  THR A 302     242.509 289.573 211.074  1.00  0.28           H  
ATOM   4875  HB  THR A 302     241.577 291.247 209.350  1.00  0.28           H  
ATOM   4876  HG1 THR A 302     240.455 292.987 210.346  1.00  0.28           H  
ATOM   4877 HG21 THR A 302     239.967 290.573 211.884  1.00  0.28           H  
ATOM   4878 HG22 THR A 302     240.227 289.468 210.513  1.00  0.28           H  
ATOM   4879 HG23 THR A 302     239.261 290.947 210.293  1.00  0.28           H  
ATOM   4880  N   ILE A 303     244.755 291.793 211.199  1.00  0.25           N  
ATOM   4881  CA  ILE A 303     246.094 292.093 210.712  1.00  0.25           C  
ATOM   4882  C   ILE A 303     246.951 290.832 210.699  1.00  0.25           C  
ATOM   4883  O   ILE A 303     246.989 290.070 211.663  1.00  0.25           O  
ATOM   4884  CB  ILE A 303     246.768 293.205 211.519  1.00  0.25           C  
ATOM   4885  CG1 ILE A 303     245.978 294.528 211.374  1.00  0.25           C  
ATOM   4886  CG2 ILE A 303     248.230 293.402 211.059  1.00  0.25           C  
ATOM   4887  CD1 ILE A 303     246.451 295.650 212.309  1.00  0.25           C  
ATOM   4888  H   ILE A 303     244.502 292.088 212.131  1.00  0.25           H  
ATOM   4889  HA  ILE A 303     245.995 292.460 209.690  1.00  0.25           H  
ATOM   4890  HB  ILE A 303     246.773 292.913 212.569  1.00  0.25           H  
ATOM   4891 HG12 ILE A 303     246.079 294.875 210.346  1.00  0.25           H  
ATOM   4892 HG13 ILE A 303     244.929 294.325 211.588  1.00  0.25           H  
ATOM   4893 HG21 ILE A 303     248.244 293.695 210.009  1.00  0.25           H  
ATOM   4894 HG22 ILE A 303     248.779 292.468 211.183  1.00  0.25           H  
ATOM   4895 HG23 ILE A 303     248.698 294.181 211.660  1.00  0.25           H  
ATOM   4896 HD11 ILE A 303     247.500 295.870 212.111  1.00  0.25           H  
ATOM   4897 HD12 ILE A 303     246.335 295.332 213.345  1.00  0.25           H  
ATOM   4898 HD13 ILE A 303     245.853 296.545 212.134  1.00  0.25           H  
ATOM   4899  N   ILE A 304     247.672 290.562 209.592  1.00  0.24           N  
ATOM   4900  CA  ILE A 304     248.587 289.434 209.494  1.00  0.24           C  
ATOM   4901  C   ILE A 304     249.758 289.568 210.469  1.00  0.24           C  
ATOM   4902  O   ILE A 304     250.378 290.620 210.606  1.00  0.24           O  
ATOM   4903  CB  ILE A 304     249.055 289.200 208.058  1.00  0.24           C  
ATOM   4904  CG1 ILE A 304     247.833 288.908 207.150  1.00  0.24           C  
ATOM   4905  CG2 ILE A 304     250.071 288.037 207.995  1.00  0.24           C  
ATOM   4906  CD1 ILE A 304     248.144 288.903 205.649  1.00  0.24           C  
ATOM   4907  H   ILE A 304     247.572 291.171 208.793  1.00  0.24           H  
ATOM   4908  HA  ILE A 304     248.031 288.544 209.789  1.00  0.24           H  
ATOM   4909  HB  ILE A 304     249.555 290.100 207.700  1.00  0.24           H  
ATOM   4910 HG12 ILE A 304     247.435 287.929 207.419  1.00  0.24           H  
ATOM   4911 HG13 ILE A 304     247.078 289.671 207.339  1.00  0.24           H  
ATOM   4912 HG21 ILE A 304     249.597 287.121 208.348  1.00  0.24           H  
ATOM   4913 HG22 ILE A 304     250.929 288.269 208.626  1.00  0.24           H  
ATOM   4914 HG23 ILE A 304     250.404 287.901 206.966  1.00  0.24           H  
ATOM   4915 HD11 ILE A 304     248.898 288.145 205.437  1.00  0.24           H  
ATOM   4916 HD12 ILE A 304     248.519 289.882 205.352  1.00  0.24           H  
ATOM   4917 HD13 ILE A 304     247.235 288.678 205.090  1.00  0.24           H  
ATOM   4918  N   GLN A 305     250.052 288.486 211.211  1.00  0.25           N  
ATOM   4919  CA  GLN A 305     250.940 288.514 212.349  1.00  0.25           C  
ATOM   4920  C   GLN A 305     252.366 288.116 212.018  1.00  0.25           C  
ATOM   4921  O   GLN A 305     252.629 287.263 211.172  1.00  0.25           O  
ATOM   4922  CB  GLN A 305     250.408 287.565 213.447  1.00  0.25           C  
ATOM   4923  CG  GLN A 305     248.978 287.904 213.926  1.00  0.25           C  
ATOM   4924  CD  GLN A 305     248.963 289.251 214.650  1.00  0.25           C  
ATOM   4925  NE2 GLN A 305     248.266 290.251 214.073  1.00  0.25           N  
ATOM   4926  OE1 GLN A 305     249.580 289.415 215.700  1.00  0.25           O  
ATOM   4927  H   GLN A 305     249.628 287.605 210.958  1.00  0.25           H  
ATOM   4928  HA  GLN A 305     250.962 289.549 212.691  1.00  0.25           H  
ATOM   4929  HB2 GLN A 305     250.406 286.549 213.052  1.00  0.25           H  
ATOM   4930  HB3 GLN A 305     251.079 287.620 214.304  1.00  0.25           H  
ATOM   4931  HG2 GLN A 305     248.634 287.126 214.608  1.00  0.25           H  
ATOM   4932  HG3 GLN A 305     248.313 287.952 213.064  1.00  0.25           H  
ATOM   4933 HE21 GLN A 305     248.242 291.164 214.504  1.00  0.25           H  
ATOM   4934 HE22 GLN A 305     247.768 290.087 213.210  1.00  0.25           H  
ATOM   4935  N   PHE A 306     253.327 288.712 212.744  1.00  0.41           N  
ATOM   4936  CA  PHE A 306     254.737 288.417 212.616  1.00  0.41           C  
ATOM   4937  C   PHE A 306     255.258 288.048 213.993  1.00  0.41           C  
ATOM   4938  O   PHE A 306     254.660 288.389 215.009  1.00  0.41           O
[truncated: 348,946 more chars]
